# Supplementary material for: Proteomic profile at the time of surgery correlates with disease stage and surgical outcome in periprosthetic joint infection
Source: mBio. 2025 Aug 28;16(10):e01700-25. doi: 10.1128/mbio.01700-25 (PMC12505968; doi:10.1128/mbio.01700-25)
Supplement: Table S1 — Significant LC-MS/MS proteins between short and long symptom duration groups. [file mbio.01700-25-s0005.csv]

Table S1. Sgnificant LC-MS/MS proteins between short and long symptom duration groups.
Uniprot	comparison	p_value	difference	Adjusted	Gene
O43491	Short vs Long	3.83E-06	-0.323071219	0.001108917	EPB41L2
O75369	Short vs Long	1.52E-05	-0.229747509	0.002376257	FLNB
O75558	Short vs Long	1.25E-06	0.126342165	5.56E-04	STX11
P04080	Short vs Long	6.15E-04	-0.1282461	0.02231146	CSTB
P07951	Short vs Long	6.56E-06	-0.267113038	0.001519959	TPM2
P19397	Short vs Long	4.17E-06	0.103256926	0.001117764	CD53
P20962	Short vs Long	4.24E-06	-0.267120769	0.001117764	PTMS
P21462	Short vs Long	1.04E-07	0.132094392	1.46E-04	FPR1
P25090	Short vs Long	1.52E-07	0.122682289	1.46E-04	FPR2
P25398	Short vs Long	1.19E-04	-0.143394187	0.008735896	RPS12
P30050	Short vs Long	4.51E-06	-0.068984522	0.001135161	RPL12
P43235	Short vs Long	2.06E-07	-0.221350167	1.58E-04	CTSK
P46777	Short vs Long	1.56E-05	-0.095133254	0.002376257	RPL5
P46782	Short vs Long	2.43E-05	-0.159159815	0.002994416	RPS5
P61247	Short vs Long	9.64E-11	-0.08417064	5.59E-07	RPS3A
P62269	Short vs Long	6.77E-07	-0.075989052	3.57E-04	RPS18
P62277	Short vs Long	1.27E-04	-0.067021175	0.009183708	RPS13
P99999	Short vs Long	6.80E-05	-0.201557789	0.005743131	CYCS
Q00341	Short vs Long	5.07E-07	-0.219220355	3.26E-04	HDLBP
Q02318	Short vs Long	1.90E-08	-0.265841183	5.51E-05	CYP27A1
Q8NBS9	Short vs Long	6.58E-05	-0.209161483	0.005743131	TXNDC5
Q8WU39	Short vs Long	4.79E-08	-0.328730655	9.26E-05	MZB1
Q96AG4	Short vs Long	2.19E-07	-0.210653667	1.58E-04	LRRC59
Q99798	Short vs Long	1.94E-04	-0.155620736	0.011394429	ACO2
