# Supplementary material for: Proteomic profile at the time of surgery correlates with disease stage and surgical outcome in periprosthetic joint infection
Source: mBio. 2025 Aug 28;16(10):e01700-25. doi: 10.1128/mbio.01700-25 (PMC12505968; doi:10.1128/mbio.01700-25)
Supplement: Table S2 — Significant PEA proteins identified by Spearman analysis. [file mbio.01700-25-s0006.csv]

Table S2. Significant PEA proteins identified by Spearman analysis
Protein	Spearman_Correlation	Spearman_p.value	Spearman_FDR	Assay
A0FGR8	0.437034463	2.31308496343381e-5	9.97043190208484e-5	ESYT2
A1E959	-0.376530884	3.2502593192129e-4	8.2702633602527e-4	ODAM
A1KZ92	-0.285668937	0.007315269	0.012024188	PXDNL
A1L4H1	0.286551024	0.00712836	0.011804302	SSC5D
A4D1B5	-0.481520905	2.34029569734849e-6	2.08604134998223e-5	GSAP
A6BM72	-0.353904472	7.7159897700763e-4	0.001718102	MEGF11
A6NCE7	-0.51112387	4.2217191794912e-7	7.96883986298731e-6	MAP1LC3B2
A6NFN3	0.431711544	2.97979142085511e-5	1.2086569695828e-4	RBFOX3
A6NGG8	-0.404641442	1.0137154749146e-4	3.1821850995148e-4	PCARE
A6NGN9	-0.512397166	3.90752183318942e-7	7.53643708356249e-6	IGLON5
A6NLU5	-0.35904849	6.3741564560527e-4	0.001463405	VSTM2B
A6NM11	-0.379591344	2.8774076684097e-4	7.4196012021136e-4	LRRC37A2
A7E2Y1	-0.473776986	3.56959017258652e-6	2.59671950086395e-5	MYH7B
A8MTB9	-0.324718015	0.002150861	0.004147686	CEACAM18
A8MVW0	-0.506937146	5.43216939390339e-7	9.28290249088343e-6	FAM171A2
A8MVW5	-0.242765809	0.023474388	0.034395755	HEPACAM2
A8MVZ5	-0.483200412	2.13261210013497e-6	1.98676895006122e-5	BTNL10
A8MYV0	-0.356059765	7.1251977705511e-4	0.001607623	DCDC2C
B1AKI9	-0.318201476	0.002668597	0.004979604	ISM1
B6SEH8	-0.332316079	0.001662639	0.003320678	ERVV-1
E2RYF7	-0.417639915	5.70491894186918e-5	2.0215712765789e-4	HCG22
I3L3R5	-0.385285245	2.2864588676789e-4	6.1597884420306e-4	CCER2
NTproBNP	-0.262967254	0.01386298	0.021375487	NTproBNP
O00148	-0.376436217	3.2624704557664e-4	8.2867323449899e-4	DDX39A
O00161	0.260552387	0.014794192	0.022642092	SNAP23
O00175	0.516390037	3.05973866149959e-7	6.91368680411961e-6	CCL24
O00182	0.500863062	7.78467653467176e-7	1.10749486857793e-5	LGALS9
O00194	0.262808731	0.013922511	0.021455823	RAB27B
O00203	0.414744815	6.49750732596231e-5	2.247281575734e-4	AP3B1
O00206	-0.230215566	0.031940623	0.045552849	TLR4
O00214	0.489997354	1.45672093569498e-6	1.57300519598435e-5	LGALS8
O00220	0.315898398	0.002876752	0.005318861	TNFRSF10A
O00221	0.429463094	3.31206092439346e-5	1.3193423378825e-4	NFKBIE
O00241	0.302448183	0.004409844	0.007742023	SIRPB1
O00244	0.423721906	4.32382783413867e-5	1.6309353894404e-4	ATOX1
O00253	-0.446378424	1.46757191929762e-5	6.9709666166637e-5	AGRP
O00273	0.453248305	1.0413115132518e-5	5.48778768297664e-5	DFFA
O00291	-0.433866837	2.69072859905608e-5	1.1091197465945e-4	HIP1
O00300	0.332040762	0.001678413	0.003345243	TNFRSF11B
O00337	-0.440756754	1.93273581600203e-5	8.68077921712887e-5	SLC28A1
O00339	0.416138902	6.1038775210447e-5	2.1367270643366e-4	MATN2
O00391	0.313738584	0.003085065	0.005646176	QSOX1
O00399	-0.409513493	8.19474441649269e-5	2.6985657782019e-4	DCTN6
O00401	-0.27043388	0.011297841	0.017713445	WASL
O00425	-0.458499101	7.97065808400572e-6	4.50954268040843e-5	IGF2BP3
O00451	-0.550309806	3.35831772633788e-8	3.01708066719173e-6	GFRA2
O00468	0.407813171	8.82952934113512e-5	2.8634198320461e-4	AGRN
O00533	0.480947741	2.4154334534536e-6	2.12029538406504e-5	CHL1
O00534	-0.334395483	0.001547759	0.003114932	VWA5A
O00548	0.344272193	0.001094126	0.002321701	DLL1
O00567	-0.474292651	3.47174540777022e-6	2.57087198401036e-5	NOP56
O00602	0.280126266	0.008591652	0.013908459	FCN1
O00622	0.449355236	1.2659664302839e-5	6.20858713906564e-5	CCN1
O00626	0.383033732	2.5052955336728e-4	6.6015451653716e-4	CCL22
O14523	-0.488372972	1.59683912597393e-6	1.65292881570348e-5	C2CD2L
O14530	-0.5276321	1.51086134434149e-7	5.0153650143198e-6	TXNDC9
O14579	-0.470878953	4.16956809386316e-6	2.89743221598058e-5	COPE
O14594	-0.268594618	0.011887896	0.018557969	NCAN
O14618	0.371424437	3.9724956792292e-4	9.7638872524374e-4	CCS
O14737	0.47498149	3.34497720013106e-6	2.52887281517762e-5	PDCD5
O14745	0.362192674	5.6627122968481e-4	0.001322062	SLC9A3R1
O14763	0.361176681	5.8842376474602e-4	0.001368251	TNFRSF10B
O14773	0.424721511	4.12915905455928e-5	1.5773824536464e-4	TPP1
O14791	0.336706112	0.001428564	0.002899292	APOL1
O14793	-0.423636252	4.34090009027225e-5	1.6344875437687e-4	MSTN
O14828	0.449118571	1.28099209219458e-5	6.24916412543572e-5	SCAMP3
O14836	0.437967969	2.21162239010497e-5	9.5903385324672e-5	TNFRSF13B
O14841	-0.407123933	9.09960393050191e-5	2.9329973383135e-4	OPLAH
O14867	-0.436001142	2.43046068019186e-5	1.0352758767542e-4	BACH1
O14904	-0.507756143	5.17214949182848e-7	8.96283903249453e-6	WNT9A
O14933	0.423332432	4.40196472377331e-5	1.6510226132801e-4	UBE2L6
O14944	-0.493383476	1.20108092069622e-6	1.4063534682992e-5	EREG
O14958	-0.391264327	1.7879504178073e-4	5.0083421984749e-4	CASQ2
O14960	0.41883744	5.40416788102594e-5	1.943616044882e-4	LECT2
O15018	0.448249793	1.33759478034655e-5	6.49239281620309e-5	PDZD2
O15020	-0.37032297	4.1464292068375e-4	0.001013962	SPTBN2
O15031	0.369739347	4.2413946939403e-4	0.001035431	PLXNB2
O15083	-0.33991561	0.001276778	0.002635693	ERC2
O15116	-0.411579689	7.48042108521537e-5	2.5096193246859e-4	LSM1
O15123	0.27362327	0.010335044	0.016319085	ANGPT2
O15169	-0.264513306	0.01329386	0.020607981	AXIN1
O15182	-0.420371207	5.04050564597709e-5	1.8514124533964e-4	CETN3
O15197	-0.245803099	0.021740752	0.032099843	EPHB6
O15211	-0.342349441	0.001171593	0.002444768	RGL2
O15212	-0.320079763	0.002508956	0.004726591	PFDN6
O15213	-0.440423437	1.96424690221746e-5	8.72730008246773e-5	WDR46
O15234	-0.478294754	2.79381984359952e-6	2.33835408569773e-5	CASC3
O15240	-0.271655014	0.010920345	0.017158844	VGF
O15263	-0.293242338	0.005842395	0.00987871	DEFB4A_DEFB4B
O15264	0.517163458	2.91710982280571e-7	6.84927899858772e-6	MAPK13
O15305	0.251388722	0.018837251	0.028158376	PMM2
O15335	-0.510718	4.32680219241519e-7	8.11415891668511e-6	CHAD
O15350	-0.283052764	0.007895265	0.012860421	TP73
O15357	0.460373906	7.23734176232365e-6	4.23796445155341e-5	INPPL1
O15382	-0.377433314	3.1359453341542e-4	8.0146992256969e-4	BCAT2
O15389	0.304235674	0.004171121	0.007372214	SIGLEC5
O15394	0.405190026	9.89885917313548e-5	3.1209503593903e-4	NCAM2
O15400	0.418769735	5.42077008526232e-5	1.9471621898305e-4	STX7
O15455	0.304702932	0.004110648	0.00726978	TLR3
O15467	0.237230868	0.026937427	0.038956078	CCL16
O15496	-0.367928871	4.5488253898733e-4	0.001096578	PLA2G10
O43155	0.232208062	0.030445832	0.043658175	FLRT2
O43186	-0.429245351	3.34601066941493e-5	0.000132997	CRX
O43240	-0.349094119	9.1988580565647e-4	0.001987651	KLK10
O43278	0.548258773	3.86537343095894e-8	3.01708066719173e-6	SPINT1
O43290	0.349085201	9.2018330070103e-4	0.001987651	SART1
O43396	-0.440592473	1.94820699764898e-5	8.6830587929984e-5	TXNL1
O43399	0.451023652	1.16463401180813e-5	5.90081232649453e-5	TPD52L2
O43405	-0.244970328	0.022204832	0.032684789	COCH
O43423	-0.513127317	3.73748338062053e-7	7.53643708356249e-6	ANP32C
O43464	0.467139058	5.08463247371221e-6	3.25596864392037e-5	HTRA2
O43474	0.278902727	0.008898433	0.01433278	KLF4
O43504	0.344809104	0.001073341	0.002280948	LAMTOR5
O43505	0.393471048	1.6308698323076e-4	4.6403468726152e-4	B4GAT1
O43508	0.323166021	0.0022652	0.004318084	TNFSF12
O43524	-0.284436863	0.007583565	0.012436874	FOXO3
O43570	0.289118914	0.006607989	0.011018402	CA12
O43597	-0.303733696	0.00423697	0.007484018	SPRY2
O43598	0.31284945	0.003174675	0.005791827	DNPH1
O43639	-0.3640674	5.2738615110482e-4	0.001245319	NCK2
O43663	-0.444542295	1.60652087127356e-5	7.45280707010368e-5	PRC1
O43699	0.402056724	1.1333157190737e-4	3.469486228045e-4	SIGLEC6
O43707	-0.507721822	5.18280511920563e-7	8.96283903249453e-6	ACTN4
O43715	-0.325704971	0.002080881	0.004027871	TRIAP1
O43734	-0.297108077	0.005197079	0.008917533	TRAF3IP2
O43736	-0.466680896	5.20890269105818e-6	3.30622219159913e-5	ITM2A
O43739	-0.295799215	0.005408111	0.009219967	CYTH3
O43752	0.266154661	0.012711965	0.019769604	STX6
O43768	-0.490891712	1.38461440509836e-6	1.52624671829163e-5	ENSA
O43776	-0.492078392	1.29413197502294e-6	1.46566789955539e-5	NARS1
O43805	-0.317145429	0.002762305	0.005133549	SSNA1
O43866	0.319679802	0.002542212	0.004779889	CD5L
O43889	-0.338479757	0.001342777	0.002740594	CREB3
O43915	-0.283518243	0.007789204	0.012716348	VEGFD
O43927	0.372171139	3.8584186993734e-4	9.5649040375883e-4	CXCL13
O60218	-0.260430994	0.014842399	0.02270384	AKR1B10
O60232	-0.230869188	0.031443603	0.044977278	ZNRD2
O60234	0.323364015	0.002250315	0.00429538	GMFG
O60235	-0.335023704	0.001514492	0.003054367	TMPRSS11D
O60238	0.371002239	4.0383582256061e-4	9.8920937706112e-4	BNIP3L
O60245	-0.34183244	0.001193255	0.002481008	PCDH7
O60259	-0.384259537	2.3838703756035e-4	6.3687489775606e-4	KLK8
O60279	0.368460378	4.4565190616104e-4	0.001079734	SUSD5
O60462	0.474586632	3.41709987577928e-6	2.54876520413093e-5	NRP2
O60469	-0.481227422	2.37848958168521e-6	2.10095801293513e-5	DSCAM
O60496	0.250130344	0.01946054	0.028955198	DOK2
O60500	-0.351795641	8.3369436647679e-4	0.00183935	NPHS1
O60542	-0.499523713	8.41964630756922e-7	1.1362588101056e-5	PSPN
O60575	-0.413071928	7.00097325755818e-5	2.3814853672353e-4	SPINK4
O60609	-0.374603421	3.507352688742e-4	8.8156958791008e-4	GFRA3
O60635	-0.512216753	3.95065200363995e-7	7.53643708356249e-6	TSPAN1
O60662	-0.454672093	9.68929228425363e-6	5.20124091392648e-5	KLHL41
O60664	0.2963228	0.005322796	0.009090618	PLIN3
O60749	-0.38136874	2.6793587594504e-4	6.990052481746e-4	SNX2
O60760	-0.328557261	0.001890017	0.003710653	HPGDS
O60763	0.444155942	1.63728467013524e-5	7.55347943666226e-5	USO1
O60825	0.428635793	3.44278532161511e-5	1.3601592351333e-4	PFKFB2
O60828	-0.341229959	0.001218957	0.002531081	PQBP1
O60869	0.377376833	3.1429900698758e-4	8.0256015223707e-4	EDF1
O60884	-0.296842895	0.005239235	0.008979768	DNAJA2
O60890	-0.349727487	8.9898065697174e-4	0.001957961	OPHN1
O60907	-0.450705566	1.18334656345084e-5	5.95384124607322e-5	TBL1X
O60911	-0.280061101	0.008607754	0.013926719	CTSV
O60934	0.371829405	3.9102485375376e-4	9.643721414525e-4	NBN
O60939	-0.427588844	3.6151174608829e-5	1.4146963722262e-4	SCN2B
O60941	0.363677437	5.3526739226684e-4	0.00126192	DTNB
O75015	-0.307834118	0.003725177	0.006682181	FCGR3B
O75023	0.375470464	3.3894753643806e-4	8.5716329705177e-4	LILRB5
O75054	0.283132327	0.007877047	0.012837986	IGSF3
O75061	0.283723679	0.007742794	0.012647732	DNAJC6
O75071	-0.516360588	3.06529795535029e-7	6.91368680411961e-6	EFCAB14
O75077	-0.277715968	0.009205131	0.014760921	ADAM23
O75121	-0.343148033	0.001138833	0.002391963	MFAP3L
O75154	0.381316156	2.6850332310831e-4	6.9922235990696e-4	RAB11FIP3
O75167	0.393235708	1.6469929139264e-4	4.6816097789563e-4	PHACTR2
O75173	-0.250834255	0.019109739	0.028536157	ADAMTS4
O75223	-0.305450395	0.004015534	0.007132141	GGCT
O75347	0.412499915	7.18127893586582e-5	2.4285168110984e-4	TBCA
O75348	0.38414614	2.3948712311522e-4	6.3863232830726e-4	ATP6V1G1
O75354	-0.482691675	2.19361043515573e-6	2.01115775769198e-5	ENTPD6
O75356	-0.550045128	3.41999613014631e-8	3.01708066719173e-6	ENTPD5
O75380	0.316071808	0.002860587	0.005292361	NDUFS6
O75409	-0.480038163	2.53935822680348e-6	2.18263885684775e-5	H2AP
O75427	0.438259457	2.18080293262393e-5	9.4851790202077e-5	LRCH4
O75462	-0.472348124	3.85445015143908e-6	2.73575684317085e-5	CRLF1
O75475	0.375943918	3.3266550432566e-4	8.4349251667473e-4	PSIP1
O75493	-0.250885596	0.019084367	0.028513012	CA11
O75509	0.464248602	5.91787225521034e-6	3.59806633116789e-5	TNFRSF21
O75521	0.286217894	0.007198447	0.011879495	ECI2
O75528	-0.383381513	2.4702788331799e-4	6.5383640912361e-4	TADA3
O75563	0.314045377	0.003054674	0.005601206	SKAP2
O75569	-0.362600469	5.5759629854579e-4	0.001306033	PRKRA
O75592	0.40894473	8.40220742964957e-5	2.7637329221899e-4	MYCBP2
O75629	0.310190121	0.003456765	0.00625902	CREG1
O75631	-0.470283841	4.30398367371089e-6	2.94547508286186e-5	UPK3A
O75695	-0.472439393	3.8356329179147e-6	2.73513774492288e-5	RP2
O75718	-0.563160915	1.36136641135303e-8	2.18423677554864e-6	CRTAP
O75781	0.470963784	4.15073252343502e-6	2.89557077520204e-5	PALM
O75787	-0.475508912	3.25087504679614e-6	2.51195641444156e-5	ATP6AP2
O75830	-0.4956585	1.05380516998495e-6	1.30617567850495e-5	SERPINI2
O75843	0.457011046	8.60176009103805e-6	4.75898144500343e-5	AP1G2
O75882-2	-0.287439419	0.006944382	0.011519457	ATRN
O75888	0.278048604	0.009118246	0.014654142	TNFSF13
O75940	0.451622383	1.13016161473757e-5	5.7768260944462e-5	SMNDC1
O76036	-0.495081256	1.08946698813172e-6	1.32758677709891e-5	NCR1
O76038	-0.549298791	3.59978053484366e-8	3.01708066719173e-6	SCGN
O76039	-0.494565537	1.1222895618691e-6	1.33679202725729e-5	CDKL5
O76061	0.490100179	1.44825396210517e-6	1.5723900159999e-5	STC2
O76070	0.40961472	8.15832276397057e-5	2.689638829035e-4	SNCG
O76076	0.414537422	6.55804263577724e-5	2.2594621680401e-4	CCN5
O76096	0.245741451	0.021774821	0.032119407	CST7
O94760	0.358771145	6.4406759510437e-4	0.001477416	DDAH1
O94766	-0.453442897	1.03112813607116e-5	5.44405494876327e-5	B3GAT3
O94779	-0.555134313	2.40349779031955e-8	2.7646021516839e-6	CNTN5
O94813	-0.230505525	0.031719325	0.045349213	SLIT2
O94830	0.365114488	5.067467936999e-4	0.001209492	DDHD2
O94856	-0.494556467	1.12287511145825e-6	1.33679202725729e-5	NFASC
O94903	0.439441715	2.05987072381203e-5	9.06845525970906e-5	PLPBP
O94907	0.465350825	5.58604158701991e-6	3.47682933261067e-5	DKK1
O94979	0.327974709	0.001927664	0.003766641	SEC31A
O94986	0.250462335	0.019294407	0.028767293	CEP152
O94988	0.405697436	9.6830819818081e-5	3.0677570963449e-4	FAM13A
O94992	0.417679082	5.6948408036309e-5	2.020479145072e-4	HEXIM1
O95049	-0.476505901	3.07976555651951e-6	2.45023772099954e-5	TJP3
O95157	-0.521090341	2.28505668645931e-7	6.05435202797659e-6	NXPH3
O95180	-0.434027167	2.67030749341146e-5	1.1064344391638e-4	CACNA1H
O95196	-0.438691551	2.13585491476623e-5	9.30369380670418e-5	CSPG5
O95202	0.435561071	2.48211894383913e-5	1.0449503658611e-4	LETM1
O95256	-0.404586681	1.0161231566919e-4	3.1828239441716e-4	IL18RAP
O95274	-0.354334776	7.5945867631646e-4	0.001698928	LYPD3
O95295	0.343213484	0.001136185	0.002388637	SNAPIN
O95372	-0.442793502	1.75022761139529e-5	7.9852406662079e-5	LYPLA2
O95379	-0.323222546	0.002260941	0.004312813	TNFAIP8
O95388	0.364047074	5.277943028594e-4	0.001245319	CCN4
O95393	-0.397213089	1.3933318160521e-4	4.0810773679092e-4	BMP10
O95429	0.379947771	2.836644221377e-4	7.3394519169423e-4	BAG4
O95433	-0.330892218	0.001745689	0.003460226	AHSA1
O95445	0.255903075	0.016740296	0.025325288	APOM
O95466	0.455306408	9.38225967982422e-6	5.10755369766956e-5	FMNL1
O95467	-0.372769372	3.7692019183907e-4	9.4002203284217e-4	GNAS
O95502	0.361954112	5.7140315297801e-4	0.00133189	NPTXR
O95544	0.297493347	0.005136369	0.008824409	NADK
O95630	0.44059174	1.94827634967554e-5	8.6830587929984e-5	STAMBP
O95633	0.277036773	0.009384794	0.014982468	FSTL3
O95670	0.349234203	9.1522441327197e-4	0.001980557	ATP6V1G2
O95715	-0.510259235	4.44856206897237e-7	8.2886756485111e-6	CXCL14
O95721	0.426325959	3.83369187898516e-5	1.4821555751685e-4	SNAP29
O95727	-0.458478373	7.97914234656754e-6	4.50954268040843e-5	CRTAM
O95750	-0.239503223	0.025466546	0.037051578565283697	FGF19
O95777	-0.3676966	4.5897111164579e-4	0.00110459	LSM8
O95786	0.301990025	0.004472957	0.007833777	DDX58
O95825	0.417927805	5.63122802414989e-5	2.000367347324e-4	CRYZL1
O95831	-0.396512887	1.4351875309376e-4	4.1740398684269e-4	AIFM1
O95835	0.350562159	8.7209174276701e-4	0.001909478	LATS1
O95841	-0.449351141	1.26622500862523e-5	6.20858713906564e-5	ANGPTL1
O95858	-0.425961657	3.89899635983805e-5	1.5033780356758e-4	TSPAN15
O95866	0.355995574	7.1421795454978e-4	0.001610196	MPIG6B
O95954	-0.492794711	1.24224814830507e-6	1.44661800496171e-5	FTCD
O95965	0.395729963	1.483363279803e-4	4.301157783204e-4	ITGBL1
O95980	-0.55965364	1.74843813405233e-8	2.45111935675914e-6	RECK
O95988	-0.36481663	5.1254134223328e-4	0.001218288	TCL1B
O95997	-0.286326112	0.007175613	0.011862147	PTTG1
O96007	0.317219664	0.002755622	0.005124428	MOCS2
O96013	-0.53964128	6.90811680325261e-8	3.91189045643011e-6	PAK4
P00325	0.3874118	2.0960820896174e-4	5.6947178502495e-4	ADH1B
P00352	0.299701444	0.004800411	0.00832148	ALDH1A1
P00390	0.293063579	0.005873881	0.009920332	GSR
P00441	-0.469816966	4.4122774247245e-6	3.01130156159256e-5	SOD1
P00519	0.434460859	2.61579113491283e-5	1.0901017023994e-4	ABL1
P00533	0.246417964	0.02140345	0.031650365	EGFR
P00742	0.237000645	0.027090389	0.03913809	F10
P00746	0.246207292	0.021518512	0.031804229	CFD
P00748	0.38485657	2.3267150171542e-4	6.2449377040349e-4	F12
P00749	0.263147625	0.013795513	0.021282821	PLAU
P00750	0.407554908	8.92984497485245e-5	2.8847194952319e-4	PLAT
P00797	-0.318350618	0.002655596	0.004963988	REN
P00813	0.328447664	0.001897049	0.003721928	ADA
P00915	-0.350760447	8.6581251578574e-4	0.001897908	CA1
P01008	-0.384121509	2.3972668704487e-4	6.3868143190554e-4	SERPINC1
P01009	-0.437773136	2.23244879215008e-5	9.65166483791831e-5	SERPINA1
P01011	-0.491494269	1.33794888336249e-6	1.50350053507816e-5	SERPINA3
P01024	-0.375173844	3.4293858274205e-4	8.6498395367603e-4	C3
P01037	-0.424337783	4.20290197601669e-5	1.6013167423134e-4	CST1
P01127	-0.24719719	0.02098242	0.031043662	PDGFB
P01133	0.314294937	0.003030152	0.00555977	EGF
P01135	-0.254246552	0.017485121	0.026355444	TGFA
P01138	-0.497164227	9.65902771822674e-7	1.24149984395304e-5	NGF
P01189	-0.519397319	2.53971616502526e-7	6.32301748671806e-6	POMC
P01210	-0.389654979	1.9111926674404e-4	5.2818415536535e-4	PENK
P01225	-0.53127399	1.19549344055544e-7	4.60344674176548e-6	FSHB
P01229	-0.357831364	0.000667082	0.001520547	LHB
P01242	-0.35801586	6.625054003978e-4	0.001512502	GH2
P01258	-0.482449816	2.22318329998028e-6	2.02541115783692e-5	CALCA
P01266	-0.461140925	6.95599837303817e-6	4.09032898462776e-5	TG
P01270	-0.265014883	0.013113635	0.020372339	PTH
P01275	-0.436809932	2.33812981666215e-5	1.0018574051217e-4	GCG
P01303	-0.497419913	9.51682572990495e-7	1.23249294654554e-5	NPY
P01350	-0.480113176	2.52891562536319e-6	2.18015173911907e-5	GAST
P01374	-0.480439368	2.48397527301173e-6	2.14782053546643e-5	LTA
P01375	-0.397465021	1.3785505030976e-4	4.0459896879532e-4	TNF
P01375	-0.292772865	0.005925407	0.010001505	TNF
P01375	-0.277945674	0.009145054	0.014689052	TNF
P01588	-0.459620563	7.52404339286113e-6	4.32857317103246e-5	EPO
P01732	0.406966923	9.16218978551204e-5	2.9498778261492e-4	CD8A
P02461	0.289922435	0.006452201	0.010796034	COL3A1
P02462	0.233642542	0.029406589	0.042251855	COL4A1
P02533	-0.480695104	2.44926949984957e-6	2.13888070057316e-5	KRT14
P02652	0.348100888	9.5356085012275e-4	0.002050546	APOA2
P02671	-0.446637447	1.44890168097799e-5	6.91641000770981e-5	FGA
P02745	-0.447756467	1.37077038685481e-5	6.60898977835842e-5	C1QA
P02748	0.294481715	0.005628175	0.009555655	C9
P02749	-0.308190425	0.003683426	0.006623745	APOH
P02750	-0.323844793	0.002214537	0.004255212	LRG1
P02751	-0.47915466	2.66544882784033e-6	2.27074224625453e-5	FN1
P02760	-0.410060069	7.99986342376241e-5	2.652537952678e-4	AMBP
P02763	-0.473436888	3.63553664534084e-6	2.62516209080936e-5	ORM1
P02765	0.306949525	0.003830665	0.006833206	AHSG
P02766	-0.39595888	1.4691248434103e-4	4.2641533143408e-4	TTR
P02771	-0.229470683	0.032515088	0.046326381	AFP
P02774	-0.26148295	0.01442913	0.022129989	GC
P02776	0.368349025	4.4757141774821e-4	0.001081662	PF4
P02778	0.230333166	0.031850714160638303	0.045469532	CXCL10
P02787	-0.424197553	4.23015524685493e-5	1.6087718425174e-4	TF
P02818	0.442908115	1.74045270967732e-5	7.95320795181661e-5	BGLAP
P03951	0.307524049	0.003761854	0.006735421	F11
P04040	-0.304855907	0.00409102	0.00724718	CAT
P04054	0.341906793	0.001190117	0.002477449	PLA2G1B
P04066	0.423368234	4.39472747673794e-5	1.6504516193523e-4	FUCA1
P04070	0.279028482	0.008866465	0.014297237	PROC
P04085	-0.30362279	0.004251643	0.007496181	PDGFA
P04114	0.280767888	0.00843452	0.013669412	APOB
P04118	0.364830321	5.1227368713873e-4	0.001218288	CLPS
P04180	0.326454982	0.00202908	0.003940809	LCAT
P04183	-0.315116616	0.002950651	0.005441559	TK1
P04216	0.388193914	2.0298225483829e-4	5.5460052220717e-4	THY1
P04217	-0.394643452	1.5526998745724e-4	4.4574525226295e-4	A1BG
P04233	0.407869626	8.80774052898953e-5	2.8634198320461e-4	CD74
P04234	-0.433117688	2.78809486563836e-5	1.1437525528357e-4	CD3D
P04275	0.274207399	0.010166703	0.01608846	VWF
P04278	0.350806985	8.6434476250708e-4	0.00189683	SHBG
P04406	0.499137106	8.611851439248e-7	1.15143643317353e-5	GAPDH
P04439	0.470726215	4.20368455157847e-6	2.89743221598058e-5	HLA-A
P04626	-0.521444099	2.23499783629104e-7	5.97654976963752e-6	ERBB2
P04792	0.389071113	1.9578097252244e-4	5.3849090347125e-4	HSPB1
P04808	-0.473288202	3.66472651227798e-6	2.63933420634883e-5	RLN1
P05000	-0.628494576	7.157262471149769e-11	1.03350870083403e-7	IFNW1
P05026	-0.30586343	0.003963822	0.007053307	ATP1B1
P05060	-0.374557679	3.5136748793804e-4	8.8239070014354e-4	CHGB
P05067	-0.44929638	1.2696876453536e-5	6.21501342335796e-5	APP
P05090	0.350749744	8.6615039976019e-4	0.001897908	APOD
P05112	-0.264804163	0.01318909	0.02046754	IL4
P05154	0.29611893	0.005355873	0.009136302	SERPINA5
P05155	-0.239628816	0.025387281	0.036954872	SERPING1
P05160	0.422250401	4.62600137151314e-5	1.7194198147915e-4	F13B
P05164	-0.474087298	3.51040359074484e-6	2.5731080127084e-5	MPO
P05305	-0.486561422	1.7680752166485e-6	1.75859459852279e-5	EDN1
P05412	0.297090675	0.005199836	0.008917533	JUN
P05413	0.420118743	5.09875587676282e-5	1.8649868501441e-4	FABP3
P05452	0.291274988	0.006197284	0.010405671370659701	CLEC3B
P05546	0.226213745	0.035129999	0.049708691	SERPIND1
P05556	0.238914122	0.025841156	0.037503774	ITGB1
P05783	0.484829546	1.94786348316131e-6	1.87514324645662e-5	KRT18
P05787	-0.2519021	0.018587939	0.027814491	KRT8
P05976	-0.441200325	1.89153453877996e-5	8.54890727385998e-5	MYL1
P06127	0.412036031	7.33065843736238e-5	2.4689742561954e-4	CD5
P06132	0.418461436	5.49697159540828e-5	1.9623305275079e-4	UROD
P06213	-0.542849026	5.5759524455452e-8	3.84507899410699e-6	INSR
P06280	0.409900773	8.05621122278264e-5	2.6651017195184e-4	GLA
P06396	-0.285709394	0.007306603	0.012016782	GSN
P06401	-0.309989091	0.003478974	0.006291343	PGR
P06727	0.234596084	0.028732487	0.041365615	APOA4
P06730	0.407801174	8.83416575607049e-5	2.8634198320461e-4	EIF4E
P06731	-0.321134281	0.00242314	0.004585405	CEACAM5
P06734	0.441032942	1.90698448805988e-5	8.59184274807634e-5	FCER2
P06748	0.319509112	0.002556525	0.004800549	NPM1
P06753	-0.483905534	2.0507077944363e-6	1.9354392517425e-5	TPM3
P06756	0.276609846	0.009499292	0.015148513	ITGAV
P06850	-0.326016992	0.002059187	0.003993911	CRH
P06858	0.309503632	0.003533131	0.006365366	LPL
P07093	-0.476358983	3.10443617584299e-6	2.46308013072378e-5	SERPINE2
P07098	-0.500059898	8.15978246088184e-7	1.12922334147383e-5	LIPF
P07148	0.389678046	1.9093722064011e-4	5.2818415536535e-4	FABP1
P07204	0.371228211	4.0029832562684e-4	9.8221033509797e-4	THBD
P07225	0.251565706	0.01875098	0.028043931	PROS1
P07237	0.363570355	5.3745033331039e-4	0.001266033	P4HB
P07288	-0.383946033	2.4143981336937e-4	6.4206094015723e-4	KLK3
P07306	-0.489819677	1.47146188134933e-6	1.5739192271618e-5	ASGR1
P07307	0.46235479	6.53165424081093e-6	3.87904640545774e-5	ASGR2
P07311	0.391157226	1.7959184709254e-4	5.0209221142619e-4	ACYP1
P07332	-0.49979522	8.28709689207964e-7	1.12922334147383e-5	FES
P07355	0.387500408	2.0884764117183e-4	5.679397247686e-4	ANXA2
P07741	0.464791319	5.7522346743608e-6	3.53456462543702e-5	APRT
P07858	0.303054822	0.004327497	0.007611334	CTSB
P07911	-0.338563377	0.001338851	0.002736448	UMOD
P07949	-0.375278802	3.4152145690246e-4	8.6239564352226e-4	RET
P07992	-0.263409906	0.013697916	0.021154856	ERCC1
P08069	-0.315190302	0.002943614	0.00543205	IGF1R
P08134	0.488704896	1.56721220141748e-6	1.63989450641075e-5	RHOC
P08138	-0.252716654	0.018198186	0.02734462	NGFR
P08185	-0.323747347	0.002221747	0.004263392	SERPINA6
P08236	0.248237461	0.020431406	0.030321634	GUSB
P08294	0.293222872	0.005845816	0.009878711	SOD3
P08319	-0.475533666	3.24652035365422e-6	2.51195641444156e-5	ADH4
P08473	0.306971975	0.003827955	0.006832592	MME
P08571	0.474419	3.44815935214182e-6	2.55997023367238e-5	CD14
P08579	0.435895593	2.44275832765737e-5	1.0359304038582e-4	SNRPB2
P08581	0.359340896	6.3047047207954e-4	0.001452738	MET
P08582	0.349469909	9.0742963712632e-4	0.00196746	MELTF
P08590	-0.298056772	0.005048719	0.008689332	MYL3
P08648	0.406485056	9.35676867310939e-5	2.9958257126319e-4	ITGA5
P08651	-0.478034433	2.83381638982674e-6	2.35260739174324e-5	NFIC
P08670	0.2887138	0.006687786	0.011125764	VIM
P08697	0.263871783	0.013527502	0.020914039	SERPINF2
P08709	0.338536061	0.001340132	0.00273713	F7
P08727	-0.468458194	4.74222229366718e-6	3.10556416873261e-5	KRT19
P08833	0.25870958	0.015540776	0.023671815	IGFBP1
P08887	0.245561064	0.02187477	0.032248257	IL6R
P08908	-0.353859902	7.7286650688705e-4	0.001719598	HTR1A
P08913	-0.334660155	0.001533664	0.003090873	ADRA2A
P08962	0.236667168	0.027313259	0.039440346	CD63
P09038	-0.516805599	2.98230172781247e-7	6.89030991193793e-6	FGF2
P09104	0.480569702	2.46623017067473e-6	2.13888070057316e-5	ENO2
P09105	-0.349672292	9.0078510687218e-4	0.001958936	HBQ1
P09110	0.278945819	0.008887468	0.014323106	ACAA1
P09237	0.278063562	0.009114356	0.014654142	MMP7
P09238	0.291928639	0.006077313	0.010251915	MMP10
P09326	0.378241141	3.0367627627405e-4	7.788784066425e-4	CD48
P09382	0.427599099	3.61339106129171e-5	1.4146963722262e-4	LGALS1
P09417	0.293564141	0.00578609	0.00980072	QDPR
P09455	0.454500754	9.77382933175455e-6	5.23688666235754e-5	RBP1
P09467	0.298942557	0.004913604	0.008482061	FBP1
P09486	0.483458165	2.10232111244058e-6	1.97126732880792e-5	SPARC
P09529	-0.549924422	3.44848138964103e-8	3.01708066719173e-6	INHBB
P09543	0.343564999	0.00112206	0.002365336	CNP
P09601	0.487827113	1.64671398347275e-6	1.67454576910891e-5	HMOX1
P09603	0.239401537	0.025530877	0.037126471	CSF1
P09619	-0.287593473	0.006912908	0.011480437	PDGFRB
P09668	-0.279887151	0.008650866	0.013988634	CTSH
P09681	-0.482246661	2.2483137759299e-6	2.03546400780111e-5	GIP
P09683	-0.530746227	1.23696050747764e-7	4.66519518346057e-6	SCT
P09693	-0.250711036	0.019170752	0.028612471	CD3G
P09758	-0.400981593	1.1868102429301e-4	3.5832326419463e-4	TACSTD2
P09919	-0.284076354	0.00766369	0.012546903	CSF3
P09923	-0.477537441	2.91167857362014e-6	2.38737774641652e-5	ALPI
P09958	-0.319573214	0.002551141	0.004793557	FURIN
P0C7L1	-0.489961142	1.45971396303257e-6	1.57300519598435e-5	SPINK8
P0C7M8	-0.538641186	7.38192622271804e-8	4.01718195101299e-6	CLEC2L
P0C862	-0.513795802	3.58797537189551e-7	7.4138799172842e-6	C1QTNF9
P0CG30	0.434760498	2.57873479324139e-5	1.0808978349609e-4	GSTT2B
P0CG37	-0.501563543	7.47089976872799e-7	1.09071846791943e-5	CFC1
P0DKB5	-0.52896221	1.38748329333666e-7	4.88664847701985e-6	TPBGL
P0DML2	-0.30142096	0.004552466	0.007948925	CSH1
P0DOY2	-0.238478865	0.026120933	0.037870108	IGLC2
P0DPI2	0.407805738	8.83240178843214e-5	2.8634198320461e-4	GATD3
P10070	-0.50288926	6.90951996677091e-7	1.05024703494918e-5	GLI2
P10082	-0.325597155	0.002088424	0.004039765	PYY
P10092	-0.474607049	3.4133350859181e-6	2.54876520413093e-5	CALCB
P10109	0.38486541	2.325878292466e-4	6.2449377040349e-4	FDX1
P10144	-0.403863823	1.0484060217969e-4	3.2521982716965e-4	GZMB
P10145	0.240392939	0.024909528	0.036296023	CXCL8
P10145	0.275162786	0.009896535	0.015703952	CXCL8
P10145	0.258759882	0.015519973	0.023652603	CXCL8
P10147	0.332837797	0.001633114	0.003268491	CCL3
P10301	0.344538441	0.001083773	0.002301425	RRAS
P10415	0.458288799	8.05713269313323e-6	4.52469194407621e-5	BCL2
P10586	0.459684451	7.49932127092843e-6	4.32592868275991e-5	PTPRF
P10606	0.36708555	4.6988854656324e-4	0.001128045	COX5B
P10644	0.303674371	0.004244813	0.007488711	PRKAR1A
P10645	0.313101019	0.003149088	0.005752413	CHGA
P10721	0.276034849	0.009655435	0.015372048	KIT
P10746	0.424101722	4.24887461375081e-5	1.6103346305134e-4	UROS
P10767	-0.463096515	6.28446202540715e-6	3.77329029716754e-5	FGF6
P10912	-0.372011162	3.8826029271292e-4	9.5919223725828e-4	GHR
P11137	-0.516611578	3.01822183089175e-7	6.91368680411961e-6	MAP2
P11226	0.252983108	0.018072226	0.027169489	MBL2
P11229	-0.454877865	9.58867284446636e-6	5.18578411513462e-5	CHRM1
P11234	0.340178822	0.001265003	0.002616998	RALB
P11274	-0.351652817	8.3806012818062e-4	0.001847571	BCR
P11279	0.307278091	0.003791176	0.006783715	LAMP1
P11387	-0.462908726	6.34620098460014e-6	3.79499802906412e-5	TOP1
P11532	-0.226984236	0.034495987	0.048907418	DMD
P11717	0.379063572	2.9387578774505e-4	7.550829848823e-4	IGF2R
P12004	-0.465396459	5.57268772565281e-6	3.47600910403571e-5	PCNA
P12034	-0.381037343	2.7153054765166e-4	7.0583278273448e-4	FGF5
P12104	0.374517273	3.5192681645886e-4	8.830274942947e-4	FABP2
P12270	0.440503213	1.95666156528242e-5	8.7069932211643e-5	TPR
P12277	0.426383433	3.82348273361283e-5	1.4801900984817e-4	CKB
P12532	-0.372074135	3.8730665065096e-4	9.5795302466521e-4	CKMT1A_CKMT1B
P12544	0.394028764	1.5932415622727e-4	4.5512182312994e-4	GZMA
P12644	-0.339532366	0.0012941	0.002665735	BMP4
P12821	0.349225076	9.1552745952056e-4	0.001980557	ACE
P12872	-0.468560724	4.71653756941259e-6	3.10471560492428e-5	MLN
P12931	0.475764006	3.20626143405489e-6	2.50261703285149e-5	SRC
P12955	0.429232966	3.34795150209759e-5	0.000132997	PEPD
P13051	-0.47675906	3.03768753069674e-6	2.42343690294259e-5	UNG
P13232	-0.456188822	8.97029419793856e-6	4.92513491324079e-5	IL7
P13236	0.337933628	0.001368681	0.002783628	CCL4
P13284	0.381884216	2.6243147181151e-4	6.883761040796e-4	IFI30
P13385	-0.353251625	7.9035610272613e-4	0.001751764	TDGF1
P13473	0.482365142	2.23362520098844e-6	2.02852502530019e-5	LAMP2
P13500	0.23894192	0.025823374	0.037503774	CCL2
P13501	0.240021269	0.025140944	0.036614748	CCL5
P13591	0.406524545	9.34068020901214e-5	2.9958257126319e-4	NCAM1
P13598	0.402682849	1.1032002672403e-4	3.4038914228528e-4	ICAM2
P13611	0.285713958	0.007305626	0.012016782	VCAN
P13647	-0.492201606	1.28506410984684e-6	1.4611280115109e-5	KRT5
P13667	0.490249627	1.43603066699088e-6	1.57093051752639e-5	PDIA4
P13686	0.465303576	5.59989979478841e-6	3.47795927039762e-5	ACP5
P13688	0.291518685	0.006152313	0.010343493	CEACAM1
P13726	0.332084859	0.001675878	0.003344066	F3
P13727	0.406440282	9.37504197652534e-5	2.9983522954823e-4	PRG2
P13747	-0.479097321	2.67383272150342e-6	2.27118497050055e-5	HLA-E
P13796	0.313814679	0.003077502	0.005635907	LCP1
P13807	0.245206411	0.022072418	0.032523033	GYS1
P13861	0.422331609	4.60882559774659e-5	1.715243341017e-4	PRKAR2A
P13995	0.326398834	0.002032917	0.003945608	MTHFD2
P14091	0.287614348	0.006908653	0.011479972	CTSE
P14136	-0.47834972	2.78544312927318e-6	2.33835408569773e-5	GFAP
P14151	-0.301887602	0.004487175	0.007849159	SELL
P14207	0.466821433	5.17048334266467e-6	3.29719054698281e-5	FOLR2
P14209	0.338044805	0.001363371	0.002774783	CD99
P14210	0.38457054	2.353937844289e-4	6.3004379001916e-4	HGF
P14317	0.298995479	0.004905634	0.008478438	HCLS1
P14384	0.454811486	9.6210232685045e-6	5.18746660417994e-5	CPM
P14415	-0.532765951	1.0852934172473e-7	4.47761055572886e-6	ATP1B2
P14543	0.257110407	0.016214827	0.024627414	NID1
P14555	0.284579812	0.007551998	0.012392143	PLA2G2A
P14625	-0.29991136	0.004769512	0.008285626	HSP90B1
P14649	-0.227620431	0.033979746	0.048222853	MYL6B
P14778	0.329476023	0.001831989	0.003612003	IL1R1
P14784	-0.403987994	1.0427938109033e-4	3.2417529880395e-4	IL2RB
P14854	0.375061468	3.4446185007017e-4	8.6806790837928e-4	COX6B1
P14868	0.369552246	4.2722589470196e-4	0.001041205	DARS1
P14902	0.43672216	2.34798889549378e-5	1.0031053151162e-4	IDO1
P14902	0.414145122	6.6739862546531e-5	2.2864142708704e-4	IDO1
P14902	0.397855663	1.3559174473915e-4	4.0078527429928e-4	IDO1
P14902	0.426807081	3.7490081438332e-5	1.4552601504556e-4	IDO1
P15090	0.291553286	0.006145951	0.010343493	FABP4
P15121	0.395307362	1.5099844287494e-4	4.3477916552627e-4	AKR1B1
P15248	-0.377213676	3.163422138816e-4	8.0706388135165e-4	IL9
P15289	0.384759394	2.3359309649874e-4	6.2638520212477e-4	ARSA
P15328	0.341922152	0.00118947	0.002477449	FOLR1
P15336	-0.392740894	1.6813738839789e-4	4.7605958597365e-4	ATF2
P15502	0.307049188	0.003818648	0.006820718	ELN
P15509	-0.549388441	3.57771841498628e-8	3.01708066719173e-6	CSF2RA
P15529	0.320080658	0.002508882	0.004726591	CD46
P15531	-0.534119462	9.93731612007055e-8	4.28342820220354e-6	NME1
P15692	0.226742801	0.034693615	0.049139362	VEGFA
P15848	0.429646294	3.28374613495253e-5	1.313498453981e-4	ARSB
P15907	0.420842248	4.93347675663733e-5	1.8150166717412e-4	ST6GAL1
P15927	-0.371499659	3.9608650766412e-4	9.7435931357238e-4	RPA2
P16035	-0.381698395	2.6440361364492e-4	6.916645255494e-4	TIMP2
P16066	-0.51418135	3.50434270445032e-7	7.38725673755659e-6	NPR1
P16112	-0.452134829	1.10141918048113e-5	5.68758781777475e-5	ACAN
P16233	0.282672814	0.007982778	0.012988318	PNLIP
P16278	-0.508214803	5.03172569538568e-7	8.90042034592539e-6	GLB1
P16284	0.364984665	5.0926496878473e-4	0.001214498	PECAM1
P16410	-0.260626404	0.014764865	0.022609189	CTLA4
P16422	0.343067455	0.0011421	0.002397082	EPCAM
P16444	-0.380013391	2.8291976717311e-4	7.3345806785992e-4	DPEP1
P16455	0.39819154	1.3367327235155e-4	3.9594708774491e-4	MGMT
P16671	-0.546652866	4.31243495507793e-8	3.27745056585923e-6	CD36
P16860	-0.318146715	0.002673385	0.004984337	NPPB
P16870	-0.47717868	2.96913242627185e-6	2.40192001318574e-5	CPE
P16871	0.475889615	3.18450611348998e-6	2.49237226443335e-5	IL7R
P17050	0.272971109	0.010525865	0.016584123	NAGA
P17174	0.389110643	1.9546207645782e-4	5.3812628866558e-4	GOT1
P17405	-0.312986364	0.003160727	0.005770024	SMPD1
P17516	-0.277628267	0.009228159	0.014789636	AKR1C4
P17538	0.256081048	0.016661925	0.025233162	CTRB1
P17568	-0.305821976	0.003968985	0.007058145	NDUFB7
P17643	-0.498823211	8.77095170659914e-7	1.16730454049117e-5	TYRP1
P17676	-0.314955462	0.002966095	0.00545958	CEBPB
P17813	0.397068868	1.4018594154811e-4	4.1018946219955e-4	ENG
P17900	0.444636103	1.59913336653157e-5	7.43687143726759e-5	GM2A
P17927	0.231573013	0.030915709	0.044258314	CR1
P17936	0.256947047	0.016285083	0.024714303	IGFBP3
P17948	-0.388764345	1.9827211067213e-4	5.4430594640792e-4	FLT1
P17980	-0.35049348	8.7427626141492e-4	0.00191281	PSMC3
P18065	0.402534045	1.110289511721e-4	3.4221089752938e-4	IGFBP2
P18084	0.352241499	8.2019856178755e-4	0.001810958	ITGB5
P18627	-0.424959645	4.08400384725581e-5	1.562199087533e-4	LAG3
P18827	0.570384212	8.056334716387811e-9	1.78974574314831e-6	SDC1
P18848	-0.517505865	2.85599991947182e-7	6.816634518541e-6	ATF4
P19021	0.288210173	0.006788173	0.011286266	PAM
P19022	-0.312793845	0.003180356	0.005798528	CDH2
P19075	0.317920212	0.002693272	0.005018174	TSPAN8
P19256	0.309641614	0.003517662	0.006345413	CD58
P19429	-0.346686936	0.001003436	0.002151392	TNNI3
P19474	0.386260774	2.1972299052411e-4	5.9471414867257e-4	TRIM21
P19525	0.43977452	2.02697684415754e-5	8.93726584110989e-5	EIF2AK2
P19838	0.450464617	1.19770844640536e-5	5.99476948564763e-5	NFKB1
P19876	0.387734037	2.0685447144471e-4	5.6304968287683e-4	CXCL3
P19878	0.477627234	2.89746355538013e-6	2.38737774641652e-5	NCF2
P19883	0.303418818	0.004278747	0.007539365	FST
P19971	0.24840873	0.020341886	0.030233084	TYMP
P20023	0.410297367	7.91660205455638e-5	2.6325610997514e-4	CR2
P20042	-0.457352906	8.45275584517249e-6	4.68551993874437e-5	EIF2S2
P20062	0.262684321	0.013969387	0.021516581	TCN2
P20138	0.345597155	0.001043483	0.002228524	CD33
P20160	-0.452200626	1.0977787669671e-5	5.68758781777475e-5	AZU1
P20340	0.336056538	0.001461203	0.002957221	RAB6A
P20382	-0.5100104	4.51595554567331e-7	8.28867597142165e-6	PMCH
P20472	0.402325067	1.1203168748014e-4	3.4487563899202e-4	PVALB
P20645	-0.549835212	3.46967906636849e-8	3.01708066719173e-6	M6PR
P20700	0.451406739	1.14246576626706e-5	5.80577954211888e-5	LMNB1
P20718	0.252238646	0.018426045	0.027616813	GZMH
P20742	0.324013372	0.002202114	0.004236978	PZP
P20774	0.226073008	0.035246856	0.049849618	OGN
P20783	-0.353474965	7.8389298194094e-4	0.00174011	NTF3
P20807	-0.345130422	0.001061074	0.002259869	CAPN3
P20849	-0.515454539	3.24109583077335e-7	7.03780808967927e-6	COL9A1
P20908	0.485673008	1.85825024017731e-6	1.80920180885946e-5	COL5A1
P20916	-0.310622446	0.003409433	0.006181069	MAG
P20929	-0.473434731	3.6359585745282e-6	2.62516209080936e-5	NEB
P20936	-0.494900975	1.10083628787297e-6	1.33410075808434e-5	RASA1
P21128	-0.35453367	7.5390629617851e-4	0.001688852	ENDOU
P21217_Q11128	0.23232248	0.030361817	0.043559329	FUT3_FUT5
P21246	0.331344075	0.001718936	0.003411882	PTN
P21549	-0.482016124	2.27715587162101e-6	2.05240931097898e-5	AGXT
P21579	-0.277371173	0.009295957	0.014857069	SYT1
P21589	0.339596253	0.001291198	0.002661655	NT5E
P21673	-0.417595038	5.71648636316926e-5	2.0231878206903e-4	SAT1
P21695	0.347173118	9.8602550609879e-4	0.002118781	GPD1
P21709	0.276273408	0.009590382	0.015285334	EPHA1
P21741	0.310415352	0.003432033	0.006218138	MDK
P21757	0.434688261	2.58762325343962e-5	1.0820204272674e-4	MSR1
P21781	-0.391721456	1.7543068316164e-4	4.9284417604167e-4	FGF7
P21802	-0.439279667	2.07606736559441e-5	9.11197956206179e-5	FGFR2
P21810	0.236448125	0.027460495	0.039613341	BGN
P21817	-0.527840106	1.49090302561211e-7	5.0074305463855e-6	RYR1
P21854	0.345740034	0.001038151	0.002220874	CD72
P21912	-0.412426876	7.20460991517012e-5	2.4335571269019e-4	SDHB
P21964	0.345582211	0.001044042	0.002228524	COMT
P21980	0.301454861	0.004547695	0.007945398	TGM2
P22079	0.342746455	0.001155201	0.002419304	LPO
P22102	-0.494825328	1.10564023727287e-6	1.33410075808434e-5	GART
P22105	0.264055755	0.013460138	0.020821038	TNXB
P22223	-0.297702673	0.005103648	0.008773414	CDH3
P22304	-0.50372214	6.57750639734613e-7	1.02880200390654e-5	IDS
P22307	-0.420001118	5.12610841782405e-5	1.871580418543e-4	SCP2
P22455	0.293359651	0.005821813	0.009855449	FGFR4
P22692	0.419795763	5.17418939416247e-5	1.8826776125405e-4	IGFBP4
P22897	0.359046941	6.3745261155884e-4	0.001463405	MRC1
P23141	0.311027496	0.003365614	0.006109298	CES1
P23229	-0.502640506	7.01171696844114e-7	1.05879848693793e-5	ITGA6
P23276	0.250652854	0.019199619	0.028640754	KEL
P23280	-0.4192265	5.30967774193339e-5	1.9144006640079e-4	CA6
P23327	-0.278355116	0.009038822	0.014542684	HRC
P23381	0.368526164	4.4452142155002e-4	0.001077899	WARS
P23471	0.482828413	2.17705561581002e-6	2.00233650269406e-5	PTPRZ1
P23511	-0.261463707	0.014436599	0.022129989	NFYA
P23515	-0.474139655	3.50050879630504e-6	2.5731080127084e-5	OMG
P23526	-0.3559186	7.1625916679915e-4	0.001612281	AHCY
P23560	0.338102474	0.001360625	0.002773101	BDNF
P23582	-0.36937835	4.3011295024858e-4	0.001046475	NPPC
P23588	0.383713679	2.4372558340532e-4	6.4660325403102e-4	EIF4B
P23634	-0.34936495	9.1089310917084e-4	0.001973488	ATP2B4
P23743	-0.339133802	0.00131234	0.002693701	DGKA
P23771	-0.326625517	0.002017465	0.003920887	GATA3
P23919	0.442681434	1.75983517072605e-5	8.01071702770172e-5	DTYMK
P24158	-0.393169353	1.651565439531e-4	4.6899911399858e-4	PRTN3
P24530	-0.554292106	2.5490048655672e-8	2.7646021516839e-6	EDNRB
P24592	0.294514731	0.005622565	0.009551745	IGFBP6
P24864	-0.487912066	1.63885642277171e-6	1.67454576910891e-5	CCNE1
P24928	-0.497810158	9.30359697925742e-7	1.21578226588667e-5	POLR2A
P25092	-0.323712823	0.002224307	0.00426547	GUCY2C
P25391	-0.559779403	1.73290653588696e-8	2.45111935675914e-6	LAMA1
P25440	-0.405776864	9.64970297349744e-5	3.0624551854352e-4	BRD2
P25445	0.227873492	0.03377621	0.047981158	FAS
P25490	-0.470765141	4.194965039438e-6	2.89743221598058e-5	YY1
P25685	-0.293273728	0.005836881	0.009875169	DNAJB1
P25686	0.226320027	0.035041966	0.049608431	DNAJB2
P25786	-0.460056932	7.35669988844427e-6	4.29215136925799e-5	PSMA1
P25815	-0.371974131	3.8882208637181e-4	9.5975913285623e-4	S100P
P25942	0.407649733	8.89289040282902e-5	2.8759985983617e-4	CD40
P26010	-0.357094045	6.8566113036152e-4	0.001557977	ITGB7
P26378	0.27030857	0.011337215	0.017765534	ELAVL4
P26436	-0.440026617	2.00238773409109e-5	8.85588939671527e-5	ACRV1
P26447	-0.352874988	8.0136551143072e-4	0.001774803	S100A4
P26639	0.399200015	1.2806291624345e-4	3.8167771115696e-4	TARS1
P26715	-0.401952698	1.1383923738677e-4	3.475484855267e-4	KLRC1
P26718	-0.406195839	9.47538883234297e-5	3.0161206593132e-4	KLRK1
P26842	0.343814287	0.00111214	0.002353012	CD27
P26927	0.305782682	0.003973884	0.00706251	MST1
P26951	-0.416299038	6.06011053291442e-5	2.1239804877496e-4	IL3RA
P27169	0.307231057	0.003796807	0.006789583	PON1
P27487	0.330149666	0.00179047	0.003536851	DPP4
P27540	-0.530018771	1.29636235011714e-7	4.67986808392288e-6	ARNT
P27695	0.255385355	0.016970084	0.02564605	APEX1
P27930	0.300116713	0.004739457	0.008240548	IL1R2
P28838	0.393084945	1.657398882451e-4	4.7019331753622e-4	LAP3
P28845	-0.39411906	1.5872253880933e-4	4.5385217037759e-4	HSD11B1
P28907	0.354235436	7.6224581152174e-4	0.001702526	CD38
P28908	0.483293564	2.12161776632523e-6	1.98292301266902e-5	TNFRSF8
P29017	-0.500876753	7.7784257890211e-7	1.10749486857793e-5	CD1C
P29218	-0.488461903	1.58884990451651e-6	1.65292881570348e-5	IMPA1
P29279	0.354913007	7.4341914409084e-4	0.001669514	CCN2
P29317	-0.399977645	1.2388650270015e-4	3.7220698548694e-4	EPHA2
P29350	0.424515059	4.16868277701213e-5	1.5903772602392e-4	PTPN6
P29353	-0.275348731	0.009844689	0.015630271	SHC1
P29377	-0.478878471	2.70606098003931e-6	2.29181938720045e-5	S100G
P29466	0.390333397	1.8583141555287e-4	5.166768682641e-4	CASP1
P29474	-0.488078573	1.6235582493727e-6	1.66862499081436e-5	NOS3
P29536	0.284243905	0.007626359	0.012499957	LMOD1
P29536	0.32111749	0.002424485	0.004585405	LMOD1
P29692	0.458491293	7.97385304503617e-6	4.50954268040843e-5	EEF1D
P29965	-0.34281215	0.001152509	0.002415417	CD40LG
P30039	-0.486086831	1.81571994681735e-6	1.78969256191417e-5	PBLD
P30040	0.395327542	1.5087032555964e-4	4.3477916552627e-4	ERP29
P30046	0.22689917	0.03456551	0.04898194	DDT
P30047	0.346390443	0.001014191	0.002172837	GCHFR
P30084	0.458261031	8.06861617451263e-6	4.52469194407621e-5	ECHS1
P30101	0.359443631	6.2804680755452e-4	0.001448721	PDIA3
P30203	0.277877223	0.009162921	0.014709569	CD6
P30260	-0.368686872	4.4177082911469e-4	0.00107213	CDC27
P30304	-0.238253925	0.026266526	0.038042993	CDC25A
P30405	0.447787928	1.36863186391102e-5	6.60898977835842e-5	PPIF
P30533	0.467974172	4.86526032601631e-6	3.16461077061601e-5	LRPAP1
P30613	0.38206695	2.6050531537858e-4	6.8394486437578e-4	PKLR
P30838	-0.472200201	3.88513233118658e-6	2.73664931035777e-5	ALDH3A1
P31146	0.282469453	0.008029967	0.01305774	CORO1A
P31350	0.23603957	0.027736913	0.039972158	RRM2
P31371	-0.428429799	3.47607509964866e-5	1.3695641047456e-4	FGF9
P31483	-0.450585776	1.19046639527331e-5	5.96886623185646e-5	TIA1
P31689	-0.462064485	6.63086763475813e-6	3.92416920679948e-5	DNAJA1
P31751	0.314625203	0.00299797	0.00550772	AKT2
P31785	-0.53066034	1.24383666595036e-7	4.66519518346057e-6	IL2RG
P31948	0.389784288	1.9010080035357e-4	5.2688206470356e-4	STIP1
P31994	0.285809145	0.007285274	0.011995366	FCGR2B
P31997	-0.30176735	0.00450392	0.007873682	CEACAM8
P32004	-0.385413021	2.2745844480032e-4	6.1449952159339e-4	L1CAM
P32241	-0.517019786	2.94311882574713e-7	6.85461868448203e-6	VIPR1
P32321	0.328269609	0.001908523	0.003736823	DCTD
P32455	0.449990483	1.226447644806e-5	6.08587766013699e-5	GBP1
P32456	0.312767889	0.003183011	0.005799707	GBP2
P32971	0.464814137	5.74536722053054e-6	3.53456462543702e-5	TNFSF8
P33121	-0.481224637	2.37885481381505e-6	2.10095801293513e-5	ACSL1
P33151	0.414640961	6.52775572417917e-5	2.2523486895375e-4	CDH5
P33241	0.275113832	0.009910224	0.015717038	LSP1
P33316	0.446434619	1.46350235730381e-5	6.9709666166637e-5	DUT
P33681	0.404152278	1.0354113328426e-4	3.2291524813456e-4	CD80
P34096	0.32570794	0.002080673	0.004027871	RNASE4
P34130	-0.466801981	5.1757853204724e-6	3.29719054698281e-5	NTF4
P34896	0.468865022	4.6410765930059e-6	3.10471560492428e-5	SHMT1
P34947	-0.343625756	0.001119635	0.002363674	GRK5
P34998	-0.350323265	8.7971190772406e-4	0.001920339	CRHR1
P35052	0.411575125	7.48193295898405e-5	2.5096193246859e-4	GPC1
P35070	-0.390515933	1.8443190548515e-4	5.1387151068978e-4	BTC
P35218	-0.367571251	4.6119155635435e-4	0.00110901	CA5A
P35219	-0.536078997	8.74086928096935e-8	4.09728204922959e-6	CA8
P35221	-0.525925839	1.68442889882331e-7	5.07460366788472e-6	CTNNA1
P35225	-0.417973799	5.61953738095432e-5	1.9986729010093e-4	IL13
P35228	-0.332071169	0.001676664	0.003344066	NOS2
P35237	0.327296158	0.001972367	0.003840995	SERPINB6
P35249	-0.416964528	5.88133168871664e-5	2.0688533394657e-4	RFC4
P35442	0.367745481	4.5810788862347e-4	0.001103433	THBS2
P35475	0.301901943	0.004485182	0.007849159	IDUA
P35520	-0.378140648	3.0489419480599e-4	7.8130828269716e-4	CBS
P35556	-0.242454667	0.02365846	0.034647887	FBN2
P35579	0.26873342	0.011842449	0.018497021	MYH9
P35590	0.395061897	1.5256492406441e-4	4.3885209232871e-4	TIE1
P35606	-0.24176559	0.024070501	0.035197776	COPB2
P35609	-0.521875054	2.17542056488042e-7	5.96126848967011e-6	ACTN2
P35611	0.371081	4.0259960703096e-4	9.8701839143075e-4	ADD1
P35613	-0.408785198	8.46126824971477e-5	2.7748562348928e-4	BSG
P35625	0.343278936	0.001133543	0.002386058	TIMP3
P35637	-0.277421371	0.009282685	0.014844072	FUS
P35813	-0.531990454	1.14130930004944e-7	4.55816801447583e-6	PPM1A
P35914	0.274110316	0.010194514	0.016123635	HMGCL
P35916	-0.467599968	4.96243396749179e-6	3.21334289195433e-5	FLT4
P36269	0.313922708	0.003066793	0.00561986	GGT5
P36551	-0.254625394	0.017312311	0.026108593	CPOX
P36776	0.452417762	1.08584499883954e-5	5.66050605893248e-5	LONP1
P36873	-0.508119038	5.06074378852883e-7	8.90042034592539e-6	PPP1CC
P36888	-0.471061491	4.1291372967362e-6	2.89557077520204e-5	FLT3
P36897	-0.259782997	0.015102037	0.023088767	TGFBR1
P36941	0.417068337	5.85389059181201e-5	2.0617117108723e-4	LTBR
P36952	-0.261511725	0.014417967	0.022124915	SERPINB5
P36955	-0.30665812	0.003865994	0.006891969	SERPINF1
P36959	-0.403943241	1.0448132898781e-4	3.2445384743743e-4	GMPR
P36980	0.258941759	0.015444955	0.023575597	CFHR2
P37023	0.402295853	1.1217252884796e-4	3.4487563899202e-4	ACVRL1
P37058	-0.405538584	9.75016048132016e-5	3.0841690547702e-4	HSD17B3
P37108	-0.454304102	9.87170776911443e-6	5.26977671667329e-5	SRP14
P37173	-0.48354912	2.09172936368696e-6	1.96772456101887e-5	TGFBR2
P37235	0.329821346	0.001810598	0.003574168	HPCAL1
P37840	0.441060323	1.90444907335347e-5	8.59184274807634e-5	SNCA
P38484	-0.290512075	0.006339953	0.010626688	IFNGR2
P38935	0.328577084	0.001888748	0.003710653	IGHMBP2
P39059	0.344201173	0.001096902	0.002325884	COL15A1
P39748	-0.351613349	8.3927025435912e-4	0.001848827	FEN1
P39900	0.438845577	2.12004297320288e-5	9.24876753264338e-5	MMP12
P40121	0.360416595	6.0551154348296e-4	0.001404592	CAPG
P40198	-0.405077785	9.94718797476785e-5	3.129354996855e-4	CEACAM3
P40222	0.464879489	5.72574019700692e-6	3.53455657081339e-5	TXLNA
P40225	-0.49915863	8.60104269875783e-7	1.15143643317353e-5	THPO
P40818	0.350329424	8.7951466966968e-4	0.001920339	USP8
P41227	0.417104094	5.84446615032887e-5	2.0609057682722e-4	NAA10
P41236	0.39169507	1.7562328191135e-4	4.9290577080659e-4	PPP1R2
P41271	-0.268210627	0.012014416	0.018735223	NBL1
P41273	-0.307751285	0.003734944	0.006695542	TNFSF9
P41439	0.319872757	0.002526119	0.004755823	FOLR3
P41586	-0.324771296	0.00214703	0.004144801	ADCYAP1R1
P41732	-0.496258608	1.0179021539285e-6	1.27813105241109e-5	TSPAN7
P42331	-0.299750243	0.004793212	0.008313991	ARHGAP25
P42574	0.458168659	8.10692770555268e-6	4.53736573907677e-5	CASP3
P42575	-0.388494355	2.0048875255497e-4	5.4882608282348e-4	CASP2
P42658	-0.319197752	0.00258282	0.004840483	DPP6
P42681	-0.399477491	1.2655795177435e-4	3.7797245576457e-4	TXK
P42701	-0.383070239	2.5015984046256e-4	6.5978230069029e-4	IL12RB1
P42768	-0.414910988	6.44937870567692e-5	2.2342224158473e-4	WAS
P42830	0.419231806	5.3083996767098e-5	1.9144006640079e-4	CXCL5
P42892	-0.45535702	9.35815922780051e-6	5.10755369766956e-5	ECE1
P43121	0.450647837	1.18677272701328e-5	5.96069501845974e-5	MCAM
P43146	-0.484875325	1.94289690794886e-6	1.87514324645662e-5	DCC
P43166	-0.358249895	6.5674132515215e-4	0.001501717	CA7
P43220	-0.521704214	2.19885570927871e-7	5.96126848967011e-6	GLP1R
P43234	-0.559382918	1.78232363199245e-8	2.45111935675914e-6	CTSO
P43320	-0.485874159	1.83746105976243e-6	1.79884323409963e-5	CRYBB2
P43378	-0.483045256	2.15104384415377e-6	1.99716708209127e-5	PTPN9
P43487	0.364249525	5.2374188178262e-4	0.00123778	RANBP1
P43489	0.555216952	2.38965476661806e-8	2.7646021516839e-6	TNFRSF4
P43490	0.281374103	0.008288383	0.013447668	NAMPT
P43628	-0.318195463	0.002669123	0.004979604	KIR2DL3
P43630	-0.359226463	6.3318019999912e-4	0.001457071	KIR3DL2
P43652	-0.244257775	0.02260861	0.033177675	AFM
P45452	0.345878511	0.001033007	0.002211508	MMP13
P45954	0.363172552	5.4563132097989e-4	0.001284257	ACADSB
P46060	-0.493746435	1.17634818988018e-6	1.38665043770366e-5	RANGAP1
P46109	0.493773815	1.17450208413166e-6	1.38665043770366e-5	CRKL
P46379	0.381413724	2.6745132099696e-4	6.9837198466475e-4	BAG6
P46783	-0.443743214	1.67075728892353e-5	7.68335517581394e-5	RPS10
P46926	-0.52246194	2.09670625930792e-7	5.96126848967011e-6	GNPDA1
P47813	-0.512828466	3.80621452920675e-7	7.53643708356249e-6	EIF1AX
P47874	-0.316794272	0.002794112	0.005182656	OMP
P47928	-0.23645028	0.027459043	0.039613341	ID4
P47929	-0.406554501	9.32849218831788e-5	2.9958257126319e-4	LGALS7_LGALS7B
P48047	-0.411182671	7.61302091080617e-5	2.5447227303713e-4	ATP5PO
P48061	-0.304806105	0.004097401	0.007250793	CXCL12
P48165	-0.50999895	4.51907993239214e-7	8.28867597142165e-6	GJA8
P48169	-0.368018462	4.5331444006535e-4	0.001093711	GABRA4
P48357	-0.382340095	2.5765042123242e-4	6.7768161795924e-4	LEPR
P48431	-0.42096877	4.90509146177026e-5	1.8068755282643e-4	SOX2
P48546	-0.333482772	0.001597268	0.003205637	GIPR
P48643	-0.432986089	2.805534806599e-5	1.1476465327844e-4	CCT5
P48668	-0.506097258	5.71164602374061e-7	9.61504215080511e-6	KRT6C
P48730	-0.485968183	1.82781902026708e-6	1.79549024848004e-5	CSNK1D
P48740	-0.515577886	3.21661339916474e-7	7.03780808967927e-6	MASP1
P48775	0.308088977	0.003695271	0.00663678	TDO2
P49023	0.565597794	1.1421437444707801e-08	2.18423677554864e-6	PXN
P49354	0.412990868	7.02626590010088e-5	2.3844719059331e-4	FNTA
P49366	0.58967559	1.86186164159938e-9	9.09504888592948e-7	DHPS
P49441	0.504119048	6.42465179671224e-7	1.01988504398245e-5	INPP1
P49593	0.412022341	7.33511049797666e-5	2.4689742561954e-4	PPM1F
P49715	-0.319310184	0.002573297	0.004825767	CEBPA
P49747	-0.323402758	0.002247413	0.00429538	COMP
P49755	-0.310087422	0.003468095	0.0062756	TMED10
P49756	-0.230292095	0.03188209	0.045491836	RBM25
P49757	0.479601687	2.60093091726483e-6	2.2223338725032e-5	NUMB
P49763	0.358601277	6.4817303985573e-4	0.001484476	PGF
P49765	-0.287009314	0.007032922	0.011659633	VEGFB
P49788	-0.484710752	1.96080753010502e-6	1.87556511650164e-5	RARRES1
P49789	0.362639888	5.5676423520023e-4	0.001305142	FHIT
P49792	-0.574828966	5.796863175794961e-9	1.69378956739802e-6	RANBP2
P49862	-0.55558863	2.32832832685316e-8	2.7646021516839e-6	KLK7
P49908	0.343005632	0.001144613	0.002400611	SELENOP
P50053	0.418608519	5.46049408044754e-5	1.9565641320511e-4	KHK
P50120	-0.446104515	1.48756005935281e-5	7.01073126990514e-5	RBP2
P50135	0.495982111	1.03429821865726e-6	1.28752295494921e-5	HNMT
P50225	0.571710204	7.306595662103521e-9	1.75845402267958e-6	SULT1A1
P50452	0.470786865	4.19010602274449e-6	2.89743221598058e-5	SERPINB8
P50454	0.464586294	5.81428963215886e-6	3.56511007593945e-5	SERPINH1
P50461	-0.338621224	0.00133614	0.002733864	CSRP3
P50502	0.433855719	2.69215007743343e-5	1.1091197465945e-4	ST13
P50552	0.383339087	2.4745262990724e-4	6.5383640912361e-4	VASP
P50579	0.463239748	6.23775117308143e-6	3.75936476575461e-5	METAP2
P50583	-0.469706148	4.43835595862563e-6	3.01290877566606e-5	NUDT2
P50591	0.244574324	0.022428466	0.032963567	TNFSF10
P50895	0.334092772	0.001564023	0.003143284	BCAM
P50897	-0.263218242	0.013769176	0.021253544	PPT1
P50914	-0.490177758	1.4418966178472e-6	1.57139525748782e-5	RPL14
P51161	-0.475465676	3.25849448782957e-6	2.51195641444156e-5	FABP6
P51452	-0.253235728	0.017953499	0.027005055	DUSP3
P51460	-0.499932115	8.22101548905555e-7	1.12922334147383e-5	INSL3
P51511	-0.504112218	6.42725339351822e-7	1.01988504398245e-5	MMP15
P51531	-0.459671135	7.50446769412297e-6	4.32592868275991e-5	SMARCA2
P51580	0.275075268	0.009921019	0.015725523	TPMT
P51687	0.2996225	0.004812077	0.008336699	SUOX
P51692	0.432612506	2.85559954854769e-5	1.163183567871e-4	STAT5B
P51693	-0.273563522	0.010352399	0.016337557	APLP1
P51808	0.348784013	9.3028173469568e-4	0.002007962	DYNLT3
P51858	0.322827145	0.002290882	0.00435554	HDGF
P51888	0.298507192	0.004979606	0.008588618	PRELP
P52179	-0.266893013	0.012457508	0.019386251	MYOM1
P52209	0.257759348	0.015938316	0.024264553	PGD
P52564	-0.343284934	0.001133301	0.002386058	MAP2K6
P52630	0.379860437	2.8465829424037e-4	7.3532482447782e-4	STAT2
P52788	-0.499982327	8.19690242442459e-7	1.12922334147383e-5	SMS
P52789	0.253928269	0.017631453	0.026548299	HK2
P52799	-0.415914516	6.16569952709136e-5	2.1557554763002e-4	EFNB2
P52823	-0.286268746	0.007187709	0.011873312	STC1
P52848	-0.481983667	2.28124442113661e-6	2.05240931097898e-5	NDST1
P52888	0.452674372	1.07189848464054e-5	5.59790745685693e-5	THOP1
P52943	0.252170195	0.018458875	0.027650016	CRIP2
P53367	0.295394938	0.005474812	0.009317181	ARFIP1
P53539	-0.401152267	1.178164895886e-4	3.5703465050564e-4	FOSB
P53582	-0.51552299	3.22748764287081e-7	7.03780808967927e-6	METAP1
P53674	0.429040647	3.3782232748562e-5	1.3383139667743e-4	CRYBB1
P53814	-0.388120615	2.0359492923795e-4	5.5574872933763e-4	SMTN
P54105	0.455466128	9.30640075717261e-6	5.09031920202926e-5	CLNS1A
P54108	-0.465921784	5.42110712870805e-6	3.41092753544855e-5	CRISP3
P54252	0.421746757	4.73386342599875e-5	1.7504990492041e-4	ATXN3
P54277	0.407999261	8.75789660929034e-5	2.851500045956e-4	PMS1
P54317	0.243676554	0.022942592	0.033638417	PNLIPRP2
P54687	0.4583523	8.03092906118915e-6	4.52112302583214e-5	BCAT1
P54709	-0.341226849	0.001219091	0.002531081	ATP1B3
P54760	0.341893323	0.001190685	0.002477449	EPHB4
P54819	0.452365503	1.08870598342769e-5	5.66519437862913e-5	AK2
P55000	-0.309182448	0.003569375	0.006426655	SLURP1
P55008	0.241527192	0.02421447	0.035372478	AIF1
P55011	-0.398336635	1.3285231084288e-4	3.9438502102773e-4	SLC12A2
P55039	-0.448929417	1.29312127029307e-5	6.28827736827481e-5	DRG2
P55058	0.240528902	0.024825326	0.036191591	PLTP
P55082	-0.284202156	0.007635646	0.01250808	MFAP3
P55083	-0.356669332	6.9657638912732e-4	0.001577814	MFAP4
P55145	0.40630252	9.43147286695862e-5	3.0130634557274e-4	MANF
P55210	0.397604676	1.3704193456351e-4	4.0344251480063e-4	CASP7
P55211	-0.306634277	0.003868897	0.00689289	CASP9
P55259	-0.469076971	4.58918939706834e-6	3.0894123493551e-5	GP2
P55283	-0.354517032	7.5436934938468e-4	0.001688852	CDH4
P55285	-0.419424954	5.26207386238661e-5	1.9057828531906e-4	CDH6
P55291	-0.443306626	1.70686136667507e-5	7.83690878689603e-5	CDH15
P55769	-0.381660802	2.6480424420189e-4	6.9208566267427e-4	SNU13
P55774	0.43434424	2.63034737529257e-5	1.0937369077502e-4	CCL18
P55789	0.310937331	0.003375324	0.006123076	GFER
P55808	0.298496222	0.004981279	0.008588618	XG
P55809	0.3760426	3.3136969329867e-4	8.4094523220262e-4	OXCT1
P56159	0.306499143	0.00388539	0.006918006	GFRA1
P56192	0.448925641	1.29336452796234e-5	6.28827736827481e-5	MARS1
P56279	0.330198661	0.001787483	0.003533369	TCL1A
P56470	0.434910489	2.56037014124511e-5	1.0747600244063e-4	LGALS4
P56851	-0.534131023	9.92982139642469e-8	4.28342820220354e-6	EDDM3B
P57078	-0.51215074	3.96654583345394e-7	7.53643708356249e-6	RIPK4
P57087	0.486460767	1.7780804112488e-6	1.75859459852279e-5	JAM2
P57771	-0.470833592	4.1796730249495e-6	2.89743221598058e-5	RGS8
P58107	0.384900164	2.3225915618694e-4	6.2449377040349e-4	EPPK1
P58294	-0.470963241	4.15085284256802e-6	2.89557077520204e-5	PROK1
P58417	-0.502024458	7.27100283743471e-7	1.07136000992405e-5	NXPH1
P58499	-0.492277019	1.27954374794237e-6	1.4606017170188e-5	FAM3B
P58546	-0.449428252	1.26136418325492e-5	6.20858713906564e-5	MTPN
P59665	-0.302709783	0.004374164	0.007684054	DEFA1_DEFA1B
P59780	-0.406490613	9.35450325496047e-5	2.9958257126319e-4	AP3S2
P59901	-0.288982012	0.006634861	0.011056825	LILRA4
P60568	-0.381833557	2.6296777051127e-4	6.8853211354177e-4	IL2
P60763	-0.521942091	2.16628950980109e-7	5.96126848967011e-6	RAC3
P60880	-0.279451081	0.008759774	0.014148898	SNAP25
P61026	0.451946115	1.11192327049559e-5	5.71394022276026e-5	RAB10
P61266	-0.415458598	6.29310966025372e-5	2.1851436910158e-4	STX1B
P61328	-0.459007725	7.76510338179818e-6	4.44089027283632e-5	FGF12
P61366	-0.401061907	1.1827347161718e-4	3.5804380087048e-4	OSTN
P61457	0.240706762	0.024715543	0.036049742	PCBD1
P61812	-0.339187457	0.001309871	0.002690546	TGFB2
P61978	0.262508519	0.01403586	0.021607443	HNRNPK
P62072	0.331474839	0.001711264	0.003398988	TIMM10
P62166	0.508240005	5.02411559435338e-7	8.90042034592539e-6	NCS1
P62330	0.464184715	5.93766303916938e-6	3.60251488594982e-5	ARF6
P62760	-0.329352808	0.001839677	0.003624139	VSNL1
P62834	-0.356518741	7.0048457537841e-4	0.001581704	RAP1A
P63010	-0.364259895	5.235350595821e-4	0.00123778	AP2B1
P63098	-0.277491859	0.009264077	0.014830739	PPP3R1
P63146	-0.351521203	8.4210166266652e-4	0.001853632	UBE2B
P63172	0.309918901	0.003486758	0.006297533	DYNLT1
P63211	-0.389725456	1.9056355330292e-4	5.2765823771701e-4	GNGT1
P63241	-0.454364273	9.84166199862155e-6	5.26346663926279e-5	EIF5A
P63313	-0.330791778	0.001751686	0.003467354	TMSB10
P68106	-0.451953907	1.11148767935044e-5	5.71394022276026e-5	FKBP1B
P68400	-0.496363526	1.01174514362235e-6	1.27594758724076e-5	CSNK2A1
P78310	-0.37384018	3.6142219759048e-4	9.0527953741658e-4	CXADR
P78318	0.354124579	7.65367089774e-4	0.001708176	IGBP1
P78333	-0.439384625	2.0655632753983e-5	9.07967540235965e-5	GPC5
P78352	-0.497695962	9.36552121090452e-7	1.21836149806722e-5	DLG4
P78362	-0.392637905	1.6886126835493e-4	4.7717352544917e-4	SRPK2
P78395	-0.513768421	3.5939861094868e-7	7.4138799172842e-6	PRAME
P78423	-0.338052276	0.001363015	0.002774783	CX3CL1
P78524	-0.385697711	2.2483319043451e-4	6.079758932349e-4	DENND2B
P78539	0.380477131	2.7770829620301e-4	7.2059439302274e-4	SRPX
P78540	-0.355416907	7.2969407756884e-4	0.001639966	ARG2
P78552	-0.540606275	6.47846210882322e-8	3.89463942340371e-6	IL13RA1
P78556	0.319440873	0.002562267	0.004808205	CCL20
P78560	0.439190399	2.08504036226828e-5	9.13747582129104e-5	CRADD
P80075	0.411278503	7.58081569854423e-5	2.5368940599531e-4	CCL8
P80162	0.270191875	0.01137399	0.017813494	CXCL6
P80188	-0.419308754	5.28989877053661e-5	1.9120435105519e-4	LCN2
P80303	0.320124127	0.002505291	0.004725853	NUCB2
P80370	0.312576226	0.003202676	0.005828185	DLK1
P80511	0.256336085	0.016550172	0.025090234	S100A12
P81534	-0.372644033	3.7877359398462e-4	9.4301563743757e-4	DEFB103A_DEFB103B
P82980	0.338986229	0.001319152	0.002705761	RBP5
P85299	-0.268794745	0.011822418	0.018475727	PRR5
P98073	-0.493358478	1.20280230841379e-6	1.4063534682992e-5	TMPRSS15
P98095	0.435744999	2.46040479625501e-5	1.038837580641e-4	FBLN2
P98161	0.336465817	0.00144056	0.00291764	PKD1
P98164	-0.406247027	9.45429336380865e-5	3.0161206593132e-4	LRP2
P98170	0.316202465	0.002848461	0.005273305	XIAP
Q00722	0.50607449	5.7194085906403e-7	9.61504215080511e-6	PLCB2
Q00796	0.433904564	2.68591034479451e-5	1.1091197465945e-4	SORD
Q00994	-0.444217806	1.6323219097191e-5	7.54263308043002e-5	BEX3
Q01201	-0.349479035	9.0712903282879e-4	0.00196746	RELB
Q01344	-0.273539458	0.010359396	0.01633967	IL5RA
Q01432	0.391204789	1.7923758626288e-4	5.0158735380542e-4	AMPD3
Q01469	0.449952061	1.22880467466165e-5	6.08711475201174e-5	FABP5
Q01581	-0.501157396	7.65134204170431e-7	1.1048537908221e-5	HMGCS1
Q01780	-0.548767376	3.73324016599823e-8	3.01708066719173e-6	EXOSC10
Q01973	-0.397642123	1.3682466129406e-4	4.0321389981353e-4	ROR1
Q02083	0.36024246	6.0948965579123e-4	0.001412685	NAAA
Q02246	-0.385369847	2.2785902883551e-4	6.1500642549249e-4	CNTN2
Q02487	0.377801313	3.0903998934663e-4	7.9052921986985e-4	DSC2
Q02641	-0.297275568	0.005170608	0.008877952	CACNB1
Q02643	-0.402170809	1.1277723430637e-4	3.457677622163e-4	GHRHR
Q02742	-0.526584442	1.61530211337669e-7	5.07460366788472e-6	GCNT1
Q02747	0.340006877	0.001272684	0.002629121	GUCA2A
Q02750	0.273801247	0.010283496	0.016255466	MAP2K1
Q02790	0.398499939	1.3193390433403e-4	3.9280939764607e-4	FKBP4
Q02880	0.375757391	3.3512755883551e-4	8.4824574050566e-4	TOP2B
Q03013	-0.455288155	9.39096611309742e-6	5.10755369766956e-5	GSTM4
Q03014	0.423022826	4.46501458680475e-5	1.6724983303102e-4	HHEX
Q03167	0.410364616	7.89315284525218e-5	2.6292301519133e-4	TGFBR3
Q03169	0.422862397	4.49801511865301e-5	1.6807104775663e-4	TNFAIP2
Q03252	0.442270724	1.79546851243818e-5	8.15300796214067e-5	LMNB2
Q03393	0.456654297	8.75988036099297e-6	4.81876847286623e-5	PTS
Q03721	-0.444324274	1.62381388501041e-5	7.51534374985587e-5	KCNC4
Q04323	0.262058151	0.014207401	0.021848229	UBXN1
Q04609	-0.384673052	2.3441477641659e-4	6.2800544924964e-4	FOLH1
Q04637	0.491380268	1.34666227751937e-6	1.50742661142478e-5	EIF4G1
Q04695	-0.250412136	0.019319449	0.028789767	KRT17
Q04721	0.356996902	6.8814386073012e-4	0.001561162	NOTCH2
Q04756	0.244377877	0.022540117	0.033093979	HGFAC
Q04759	-0.515637075	3.20492761976394e-7	7.03780808967927e-6	PRKCQ
Q04760	0.286255099	0.00719059	0.011873312	GLO1
Q05329	-0.492423124	1.26891230705831e-6	1.4606017170188e-5	GAD2
Q05516	-0.300700829	0.004654884	0.008122842	ZBTB16
Q06520	-0.411419969	7.53350583523387e-5	2.5239866417813e-4	SULT2A1
Q06609	0.290630724	0.006317576	0.010601487	RAD51
Q06643	-0.504974936	6.1064005439602e-7	1.00446305465088e-5	LTB
Q06787	-0.287483906	0.00693528	0.011510971	FMR1
Q06830	0.418253372	5.54896038603416e-5	1.9784441475144e-4	PRDX1
Q07011	0.261814109	0.014301111	0.021968941	TNFRSF9
Q07021	0.335256477	0.001502331	0.003031958	C1QBP
Q07065	0.478312804	2.79106653980459e-6	2.33835408569773e-5	CKAP4
Q07325	0.321665099	0.002380948	0.004508969	CXCL9
Q07507	0.239247671	0.025628481	0.037249649	DPT
Q07812	0.457992178	8.18059934853628e-6	4.5609210267515e-5	BAX
Q07817	0.245048924	0.022160674	0.032636424	BCL2L1
Q07954	0.329234283	0.0018471	0.00363628	LRP1
Q07960	-0.255145633	0.0170774	0.025781251	ARHGAP1
Q07973	-0.530404245	1.26455618586851e-7	4.67811756604541e-6	CYP24A1
Q08334	0.304870986	0.00408909	0.00724718	IL10RB
Q08378	0.349678665	9.0057658251459e-4	0.001958936	GOLGA3
Q08499	-0.362151603	5.6715172265928e-4	0.001323049	PDE4D
Q08629	-0.312678335	0.003192186	0.005812758	SPOCK1
Q08708	0.343712596	0.001116177	0.002358098	CD300C
Q08AG7	-0.459850832	7.4352967718725e-6	4.31218735419976e-5	MZT1
Q09666	0.474093778	3.50917742851827e-6	2.5731080127084e-5	AHNAK
Q0P6D2	-0.40858236	8.53691746548924e-5	2.7921424281237e-4	DIPK1C
Q0VDD7	-0.395554749	1.4943475332206e-4	4.3243243245903e-4	BRME1
Q0Z7S8	-0.382267743	2.5840382609033e-4	6.790448132383e-4	FABP9
Q0ZGT2	0.401190602	1.1762310827818e-4	3.5689283002254e-4	NEXN
Q10571	-0.257636001	0.015990558	0.024325092	MN1
Q10587	-0.302194438	0.004444699	0.007789012	TEF
Q10589	0.373541856	3.6568002040669e-4	9.1435835405587e-4	BST2
Q11201	-0.52623113	1.65204358319545e-7	5.07460366788472e-6	ST3GAL1
Q12765	0.36226899	5.6463845184855e-4	0.001319317	SCRN1
Q12774	0.427203573	3.68053454439943e-5	1.4344647455095e-4	ARHGEF5
Q12805	0.245738874	0.021776246	0.032119407	EFEMP1
Q12836	-0.423728223	4.32257119551219e-5	1.6309353894404e-4	ZP4
Q12841	-0.481831391	2.30051882007069e-6	2.06291533448935e-5	FSTL1
Q12860	-0.323430993	0.0022453	0.004294322	CNTN1
Q12864	-0.450340945	1.20514324842066e-5	6.02154619626101e-5	CDH17
Q12866	-0.311700772	0.003293891	0.005990401	MERTK
Q12884	-0.434260062	2.64090135402145e-5	1.095822285979e-4	FAP
Q12888	0.248391644	0.020350802	0.030233084	TP53BP1
Q12899	-0.322091123	0.002347565	0.004460374	TRIM26
Q12918	0.455525865	9.278176951597e-6	5.08451139207061e-5	KLRB1
Q12968	-0.455242935	9.41256700751402e-6	5.10967923265047e-5	NFATC3
Q12982	0.36624787	4.8524193996499e-4	0.001161043	BNIP2
Q12986	-0.526066616	1.66942108417577e-7	5.07460366788472e-6	NFX1
Q13002	-0.53695094	8.2537103925579e-8	4.09728204922959e-6	GRIK2
Q13007	-0.476192972	3.13253685172682e-6	2.4720551330046e-5	IL24
Q13017	-0.354034648	7.679077341656e-4	0.001712523	ARHGAP5
Q13043	-0.388089697	2.0385387019052e-4	5.5593010114281e-4	STK4
Q13084	-0.50227775	7.1633165007025e-7	1.07136000992405e-5	MRPL28
Q13093	0.398333005	1.328727927493e-4	3.9438502102773e-4	PLA2G7
Q13105	-0.230104626	0.032025636	0.045651548	ZBTB17
Q13114-2	-0.533866038	1.01029647798633e-7	4.29078857121253e-6	TRAF3
Q13127	-0.390651054	1.8340219464949e-4	5.1175414313791e-4	REST
Q13137	0.38374349	2.4343120718117e-4	6.4660325403102e-4	CALCOCO2
Q13145	-0.501438065	7.52621273091529e-7	1.09224635009464e-5	BAMBI
Q13158	0.398245313	1.3336847507257e-4	3.9544985216592e-4	FADD
Q13190	-0.472343301	3.85544679768191e-6	2.73575684317085e-5	STX5
Q13224	-0.573391494	6.45141455726394e-9	1.69378956739802e-6	GRIN2B
Q13241	-0.387168598	2.1170889289271e-4	5.7463842356592e-4	KLRD1
Q13261	-0.51292864	3.78304356011266e-7	7.53643708356249e-6	IL15RA
Q13275	-0.467303648	5.04067453304001e-6	3.24943483290615e-5	SEMA3F
Q13277	-0.279476232	0.00875346	0.014146611	STX3
Q13287	0.395327538	1.5087035262148e-4	4.3477916552627e-4	NMI
Q13296	-0.476191026	3.13286765470804e-6	2.4720551330046e-5	SCGB2A2
Q13361	0.438876086	2.1169240770255e-5	9.24876753264338e-5	MFAP5
Q13410	-0.406177839	9.48281703135893e-5	3.0161206593132e-4	BTN1A1
Q13421	-0.464364803	5.88203495685655e-6	3.59139893348873e-5	MSLN
Q13426	-0.480601279	2.46194905050469e-6	2.13888070057316e-5	XRCC4
Q13428	0.434330332	2.6320884725985e-5	1.0937369077502e-4	TCOF1
Q13442	0.381097113	2.7087895935562e-4	7.0477336452166e-4	PDAP1
Q13443	-0.264526566	0.013289068	0.020607981	ADAM9
Q13445	0.238859778	0.025875948	0.03753377	TMED1
Q13451	0.315484998	0.00291562	0.005383831	FKBP5
Q13459	-0.488932045	1.5472371834367e-6	1.62593284909967e-5	MYO9B
Q13490	-0.526279162	1.64700244617206e-7	5.07460366788472e-6	BIRC2
Q13503	-0.512161992	3.96383226830708e-7	7.53643708356249e-6	MED21
Q13508	0.289530939	0.006527695	0.010903402	ART3
Q13510	0.390289307	1.8617092697769e-4	5.1698234337651e-4	ASAH1
Q13541	0.359899635	6.1739135956286e-4	0.001428707	EIF4EBP1
Q13561	0.474636592	3.40789415579953e-6	2.54876520413093e-5	DCTN2
Q13563	0.431791089	2.96862697710976e-5	1.2058220407725e-4	PKD2
Q13574	-0.452141453	1.1010521975333e-5	5.68758781777475e-5	DGKZ
Q13576	0.368423397	4.462885459318e-4	0.00108037	IQGAP2
Q13651	-0.390006611	1.8836142218312e-4	5.2256271591246e-4	IL10RA
Q13740	0.314421016	0.00301783	0.005540682	ALCAM
Q13790	0.268256261	0.011999319	0.01872179	APOF
Q13822	0.230348225	0.031839216	0.045469532	ENPP2
Q13867	0.303226862	0.004304394	0.007579933	BLMH
Q13936	-0.420117853	5.09896221446076e-5	1.8649868501441e-4	CACNA1C
Q13938	0.248262735	0.020418174	0.030317577	CAPS
Q13972	-0.394956938	1.5323931514225e-4	4.4035337525456e-4	RASGRF1
Q14005	0.526165539	1.65895119785774e-7	5.07460366788472e-6	IL16
Q14011	0.327656761	0.001948496	0.003801966	CIRBP
Q14088	-0.308119517	0.003691701	0.006634495	RAB33A
Q14112	0.360731477	5.9837827843641e-4	0.001389161	NID2
Q14116	0.587514128	2.2044786080854e-9	9.09504888592948e-7	IL18
Q14118	0.397263287	1.390374954579e-4	4.0765511358621e-4	DAG1
Q14126	0.255304193	0.017006352	0.025687419	DSG2
Q14149	0.300412421	0.004696473	0.008190467	MORC3
Q14160	0.356902065	6.9057559714297e-4	0.001565449	SCRIB
Q14160	0.316441445	0.002826401	0.005239182	SCRIB
Q14160	0.353269613	7.8983376013319e-4	0.001751764	SCRIB
Q14160	0.397791775	1.3595953075716e-4	4.0107367193737e-4	SCRIB
Q14197	-0.452689504	1.0710813500194e-5	5.59790745685693e-5	MRPL58
Q14204	-0.502042712	7.26319137494718e-7	1.07136000992405e-5	DYNC1H1
Q14210	-0.427371749	3.65184457489926e-5	1.4271349299471e-4	LY6D
Q14242	-0.321992034	0.002355292	0.004469826	SELPLG
Q14246	-0.392275421	1.714320257e-4	4.8207954257217e-4	ADGRE1
Q14258	0.451382315	1.14386722973187e-5	5.80577954211888e-5	TRIM25
Q14324	-0.435150367	2.53125360209736e-5	1.0640844836764e-4	MYBPC2
Q14353	-0.52850422	1.42884327990638e-7	4.94649326172002e-6	GAMT
Q14393	0.27940014	0.008772575	0.014161653	GAS6
Q14435	-0.320708245	0.002457487	0.004641742	GALNT3
Q14457	0.290455991	0.006350555	0.010636223	BECN1
Q14554	-0.350461991	8.7527952042864e-4	0.001913556	PDIA5
Q14627	-0.469681191	4.44424909429966e-6	3.01290877566606e-5	IL13RA2
Q14641	-0.4408599	1.92308085616897e-5	8.65086839971337e-5	INSL4
Q14674	-0.43672216	2.34798889549378e-5	1.0031053151162e-4	ESPL1
Q14677	-0.527034292	1.56964353524808e-7	5.07460366788472e-6	CLINT1
Q14696	0.449913566	1.23117041110423e-5	6.08839066313188e-5	MESD
Q14739	0.332393559	0.001658224	0.003316447	LBR
Q14767	0.355527756	7.2670598719499e-4	0.001634523	LTBP2
Q14773	-0.401951767	1.138437906192e-4	3.475484855267e-4	ICAM4
Q14781	-0.505805202	5.81197904246131e-7	9.70230952290651e-6	CBX2
Q14790	0.440093961	1.99586639810256e-5	8.84058613147269e-5	CASP8
Q14894	-0.396408113	1.4415495991379e-4	4.1883251934712e-4	CRYM
Q14914	0.500527648	7.93929871512923e-7	1.12395562202418e-5	PTGR1
Q14956	0.323666077	0.002227776	0.004269289	GPNMB
Q14BN4	0.372323427	3.8355253546122e-4	9.5326998486405e-4	SLMAP
Q15014	-0.489392742	1.50746021691158e-6	1.60647420901869e-5	MORF4L2
Q15042	-0.449405902	1.2627712218076e-5	6.20858713906564e-5	RAB3GAP1
Q15059	-0.238383007	0.026182893	0.037940891	BRD3
Q15063	0.343207613	0.001136422	0.002388637	POSTN
Q15102	-0.503649044	6.60602945973845e-7	1.02880200390654e-5	PAFAH1B3
Q15109	0.421452293	4.79800686750769e-5	1.7696863133285e-4	AGER
Q15116	-0.262142683	0.014175066	0.021810117	PDCD1
Q15126	0.228041931	0.033641304	0.047813035	PMVK
Q15155	0.488418606	1.59273478353237e-6	1.65292881570348e-5	NOMO1
Q15165	-0.32835961	0.001902716	0.003730511	PON2
Q15172	0.433899391	2.68657050370314e-5	1.1091197465945e-4	PPP2R5A
Q15223	-0.459810507	7.45076693125236e-6	4.31218735419976e-5	NECTIN1
Q15262	-0.504192125	6.39687780425154e-7	1.01988504398245e-5	PTPRK
Q15366	-0.383704167	2.4381957882264e-4	6.4660325403102e-4	PCBP2
Q15370	-0.283164869	0.007869606	0.012833102	ELOB
Q15388	0.367132403	4.6904309186641e-4	0.001126952	TOMM20
Q15398	-0.357410229	6.7763672765364e-4	0.001540957	DLGAP5
Q15399	0.286685314	0.007100277	0.011764543	TLR1
Q15465	-0.527837701	1.49113236492089e-7	5.0074305463855e-6	SHH
Q15477	-0.234512174	0.028791278140092198	0.04140897	SKIV2L
Q15517	-0.50456856	6.25559917343979e-7	1.01495339398282e-5	CDSN
Q15652	-0.418103479	5.58669710384235e-5	1.9894428157702e-4	JMJD1C
Q15661	0.417304123	5.79200407688036e-5	2.0474060922925e-4	TPSAB1
Q15697	-0.483971627	2.04318475192008e-6	1.93466149624432e-5	ZNF174
Q15762	-0.383113729	2.4972006934907e-4	6.5922446095074e-4	CD226
Q15796	-0.280944414	0.008391734	0.013607707	SMAD2
Q15797	-0.504789868	6.17392476642759e-7	1.00736128392333e-5	SMAD1
Q15814	-0.395634975	1.4893088194398e-4	4.3140660687486e-4	TBCC
Q15828	0.228742623	0.033084954	0.047068644	CST6
Q15846	-0.419408612	5.26597893644783e-5	1.9057828531906e-4	CLUL1
Q16206	-0.372341681	3.8327896876086e-4	9.5326998486405e-4	ENOX2
Q16270	-0.379929677	2.8387007587342e-4	7.3394519169423e-4	IGFBP7
Q16363	0.343857061	0.001110446	0.00235115	LAMA4
Q16378	-0.469779728	4.42102445330764e-6	3.01130156159256e-5	PRR4
Q16401	-0.475958066	3.17270893935306e-6	2.48988679805751e-5	PSMD5
Q16595	-0.379474902	2.8908410975169e-4	7.4475906241115e-4	FXN
Q16610	0.420350643	5.04522714966411e-5	1.8514124533964e-4	ECM1
Q16619	-0.318542071	0.002638989	0.004936141	CTF1
Q16621	-0.463207462	6.24825168823481e-6	3.75936476575461e-5	NFE2
Q16627	0.359520164	6.2624679118957e-4	0.001446881	CCL14
Q16643	-0.335403975	0.001494671	0.003018608	DBN1
Q16650	-0.496712646	9.9150978188293e-7	1.25591239038504e-5	TBR1
Q16651	-0.286153354	0.007212096	0.011895222	PRSS8
Q16653	-0.513578864	3.63586132343042e-7	7.44706915040216e-6	MOG
Q16665	-0.359194865	6.3393027700999e-4	0.001457636	HIF1A
Q16698	0.30484162	0.00409285	0.00724718	DECR1
Q16718	-0.279071573	0.008855534	0.014287588	NDUFA5
Q16719	0.382379423	2.5724174504014e-4	6.7722348192885e-4	KYNU
Q16762	-0.48820635	1.61191005359644e-6	1.66257008385233e-5	TST
Q16772	-0.371540215	3.9546074066608e-4	9.7364929159731e-4	GSTA3
Q16773	0.428648844	3.44068615765571e-5	1.3601592351333e-4	KYAT1
Q16774	-0.302293456	0.004431069	0.00776984	GUK1
Q16775	0.238912362	0.025842282	0.037503774	HAGH
Q16819	-0.391522449	1.7688807765773e-4	4.9597356143257e-4	MEP1A
Q16820	-0.468467026	4.74000448456907e-6	3.10556416873261e-5	MEP1B
Q16881	0.434677853	2.58890621621115e-5	1.0820204272674e-4	TXNRD1
Q16891	0.396892785	1.4123363724037e-4	4.1241935728029e-4	IMMT
Q17R60	-0.403436704	1.0679253208192e-4	3.3021074159806e-4	IMPG1
Q19T08	-0.508723593	4.88018013054014e-7	8.75401255714281e-6	ECSCR
Q24JP5	-0.249474348	0.019792422	0.029433838	TMEM132A
Q2L4Q9	-0.478679658	2.73565561016765e-6	2.31010918191935e-5	PRSS53
Q2M3V2	-0.280361014	0.008533867	0.013822663	SOWAHA
Q2MKA7	-0.380702474	2.7520793192755e-4	7.1474865773989e-4	RSPO1
Q2TAL6	-0.498026906	9.18712564437038e-7	1.21152597538546e-5	VWC2
Q2VWP7	-0.232726927	0.030066407	0.04315695	PRTG
Q30KQ4	-0.42284536	4.5015329776158e-5	1.6807104775663e-4	DEFB116
Q32MZ4	0.425112864	4.05519399005702e-5	1.5542686395234e-4	LRRFIP1
Q3B7J2	-0.51488646	3.35614866467276e-7	7.1796721063518e-6	GFOD2
Q3MIW9	-0.412047035	7.32708165484905e-5	2.4689742561954e-4	MUCL3
Q495A1	-0.27145731	0.010980705	0.017244305	TIGIT
Q496F6	0.230412843	0.031789919	0.045427653	CD300E
Q49A26	-0.432064895	2.93049527148309e-5	1.1920099076117e-4	GLYR1
Q4KMG0	0.429182767	3.35582845980242e-5	1.3312682131743e-4	CDON
Q4ZHG4	0.501547574	7.47791747396285e-7	1.09071846791943e-5	FNDC1
Q53EL9	-0.259279476	0.015306489	0.023376595	SEZ6
Q53FA7	0.390504813	1.8451688247413e-4	5.1387151068978e-4	TP53I3
Q53H82	0.413479749	6.8750013340214e-5	2.3482540350623e-4	LACTB2
Q53T59	0.356600881	6.9835036359945e-4	0.001580592	HS1BP3
Q587J8	-0.351272452	8.4978870685542e-4	0.001866304	KHDC3L
Q5F1R6	-0.418483398	5.49151060932958e-5	1.9623305275079e-4	DNAJC21
Q5GAN6	-0.474554688	3.42299823460604e-6	2.54876520413093e-5	RNASE10
Q5JS37	0.422831498	4.5043971940318e-5	1.6807104775663e-4	NHLRC3
Q5JS54	0.348134418	9.5240598024549e-4	0.002049589	PSMG4
Q5JZY3	-0.430416858	3.16710510017034e-5	1.2721278900267e-4	EPHA10
Q5KU26	0.334466966	0.00154394	0.003109414	COLEC12
Q5QGZ9	-0.409907608	8.05378586622749e-5	2.6651017195184e-4	CLEC12A
Q5R372	-0.377963792	3.0704848499183e-4	7.8613122753228e-4	RABGAP1L
Q5SW79	0.446976201	1.42481998202573e-5	6.82401344625258e-5	CEP170
Q5SW96	-0.480570789	2.46608274680564e-6	2.13888070057316e-5	LDLRAP1
Q5SXM8	-0.360768893	5.9753579930335e-4	0.001388321	DNLZ
Q5T2D2	0.359443868	6.280412146296e-4	0.001448721	TREML2
Q5T2W1	-0.369195814	4.3316265998893e-4	0.001053008	PDZK1
Q5T4W7	-0.531711801	1.16209976413675e-7	4.55816801447583e-6	ARTN
Q5T5Y3	0.350014769	8.8964186644134e-4	0.001940548	CAMSAP1
Q5T848	-0.27282217	0.010569873	0.01663531	GPR158
Q5TA50	-0.342527413	0.001164219	0.002432897	CPTP
Q5TBC7	0.51269178	3.8380479417341e-7	7.53643708356249e-6	BCL2L15
Q5TDH0	0.364409269	5.2056441568953e-4	0.001232287	DDI2
Q5U5Z8	-0.395444758	1.5012813095712e-4	4.3392753767616e-4	AGBL2
Q5VIR6	-0.46232671	6.54118974881551e-6	3.87904640545774e-5	VPS53
Q5VSG8	-0.237568557	0.026714389	0.038652883	MANEAL
Q5VT99	-0.39269347	1.6847036086786e-4	4.7653516374767e-4	LRRC38
Q5VTT5	-0.600126639	8.08183939887831e-10	5.83508804599014e-7	MYOM3
Q5VV43	-0.269868734	0.011476367	0.01796409	KIAA0319
Q5VVQ6	0.408771321	8.46642369720133e-5	2.7748562348928e-4	YOD1
Q5VY43	0.272779448	0.010582526	0.016646152	PEAR1
Q5W0V3	-0.542065831	5.87658768829754e-8	3.85717846450075e-6	FHIP2A
Q5ZPR3	0.366952303	4.7230061832008e-4	0.001132894	CD276
Q676U5	0.323586151	0.00223372	0.004275006	ATG16L1
Q68J44	-0.34859671	9.3661251695629e-4	0.002017104	DUSP29
Q6B8I1	-0.291514464	0.006153089	0.010343493	DUSP13
Q6B9Z1	-0.482586717	2.20639808807815e-6	2.01648027796509e-5	IGFL4
Q6BAA4	-0.419005123	5.36325278936061e-5	1.9313059919792e-4	FCRLB
Q6BCY4	0.468694615	4.68319363121783e-6	3.10471560492428e-5	CYB5R2
Q6DN72	-0.330863369	0.001747409	0.003461261	FCRL6
Q6EBC2	-0.474151428	3.49828763811502e-6	2.5731080127084e-5	IL31
Q6EMK4	0.345451284	0.001048952	0.0022357	VASN
Q6FHJ7	-0.373419804	3.6743523163381e-4	9.1795237799174e-4	SFRP4
Q6FI81	0.392349048	1.7090694811564e-4	4.8154074747118e-4	CIAPIN1
Q6GQQ9	0.371296662	3.9923237571165e-4	9.8042780701976e-4	OTUD7B
Q6GTS8	-0.440658368	1.94198748094566e-5	8.6830587929984e-5	PM20D1
Q6GTX8	0.33646432	0.001440635	0.00291764	LAIR1
Q6H9L7	-0.54848325	3.80651509922971e-8	3.01708066719173e-6	ISM2
Q6IBS0	0.522283156	2.12039420368622e-7	5.96126848967011e-6	TWF2
Q6ISS4	-0.321987633	0.002355636	0.004469826	LAIR2
Q6NT46	-0.369577454	4.2680886321749e-4	0.001041068	GAGE2A
Q6NUJ1	-0.400263308	1.2238422602981e-4	3.6817254663968e-4	PSAPL1
Q6NXT1	-0.36242832	5.6124345971681e-4	0.00131351	ANKRD54
Q6NZY4	0.366655682	4.7771088877321e-4	0.001143971	ZCCHC8
Q6P1J6	-0.61199813	3.01755437448793e-10	2.90489901117371e-7	PLB1
Q6P1M0	0.475134715	3.31737778835266e-6	2.52706326518123e-5	SLC27A4
Q6P1N0	0.441662709	1.84946132600443e-5	8.371856284484e-5	CC2D1A
Q6P2H3	-0.416399432	6.03282053279662e-5	2.1169848965633e-4	CEP85
Q6P4E1	0.419787811	5.17605964112605e-5	1.8826776125405e-4	GOLM2
Q6P4F2	0.338107037	0.001360407	0.002773101	FDX2
Q6P589	-0.314972023	0.002964504	0.00545958	TNFAIP8L2
Q6P5Q4	-0.281965359	0.008148	0.013234772	LMOD2
Q6P5S2	-0.447473536	1.39014334865221e-5	6.6912233181793e-5	LEG1
Q6P995	-0.535944536	8.818383483783e-8	4.09728204922959e-6	FAM171B
Q6P996	-0.45878621	7.85400675751188e-6	4.4738405356399e-5	PDXDC1
Q6P9F5	-0.331190284	0.001728	0.003427516	TRIM40
Q6PCB0	0.30958262	0.003524268	0.006353362	VWA1
Q6PGN9	-0.522612335	2.07697438461216e-7	5.96126848967011e-6	PSRC1
Q6PH85	-0.317399764	0.002739471	0.005100961	DCUN1D2
Q6PI73	0.323800634	0.002217802	0.004258651	LILRA6
Q6PIL6	-0.440352622	1.97100317275154e-5	8.74386660968732e-5	KCNIP4
Q6PJW8	-0.453641188	1.02084730133698e-5	5.39964653161392e-5	CNST
Q6PKG0	0.405079529	9.94643544278779e-5	3.129354996855e-4	LARP1
Q6PL24	-0.29183432	0.006094496	0.010274901	TMED8
Q6QEF8	-0.520695516	2.34218245674365e-7	6.0938945361042e-6	CORO6
Q6QNK2	0.397527968	1.3748799932225e-4	4.0393218926007e-4	ADGRD1
Q6QNY0	-0.53021983	1.27967897409137e-7	4.67811756604541e-6	BLOC1S3
Q6R327	-0.44266371	1.7613591802599e-5	8.01071702770172e-5	RICTOR
Q6UB28	0.37584181	3.3401120293716e-4	8.4616171410747e-4	METAP1D
Q6UVK1	0.344172223	0.001098036	0.002326579	CSPG4
Q6UW15	-0.235694366	0.027972303	0.040291277	REG3G
Q6UW49	-0.397565417	1.3727006506996e-4	4.0370259462532e-4	SPESP1
Q6UW56	0.45306077	1.05121474854964e-5	5.52988742042142e-5	ATRAID
Q6UW88	-0.503060381	6.84003738380679e-7	1.04518666478487e-5	EPGN
Q6UWF7	-0.533484243	1.03574851973807e-7	4.33513293478775e-6	NXPE4
Q6UWJ8	-0.541397481	6.14527441487708e-8	3.85816358916631e-6	CD164L2
Q6UWK7	-0.327162052	0.001981312	0.003855814	GPR15L
Q6UWL2	-0.381343536	2.6820772099321e-4	6.9908294063934e-4	SUSD1
Q6UWL6	-0.435936664	2.43796621665527e-5	1.0354185931912e-4	KIRREL2
Q6UWN8	-0.438056098	2.20226168959487e-5	9.56410790909772e-5	SPINK6
Q6UWP8	-0.446393548	1.46647561793369e-5	6.9709666166637e-5	SBSN
Q6UWW8	-0.476097589	3.14879059494494e-6	2.47784938370599e-5	CES3
Q6UX06	0.258888563	0.015466864	0.023596568	OLFM4
Q6UX27	-0.283893818	0.007704543	0.012600478	VSTM1
Q6UX71	-0.491270573	1.35509711106979e-6	1.51101175937048e-5	PLXDC2
Q6UX82	-0.434620412	2.59599783607407e-5	1.0834164379453e-4	LYPD8
Q6UXB2	-0.473088808	3.70421752877285e-6	2.65453603550769e-5	CXCL17
Q6UXB8	0.344847483	0.001071869	0.002279497	PI16
Q6UXC1	-0.486791937	1.74536166280028e-6	1.74415380005786e-5	MAMDC4
Q6UXD5	-0.537913831	7.74576312493039e-8	4.06722980087254e-6	SEZ6L2
Q6UXH1	0.518489363	2.68715251311995e-7	6.5214255948659e-6	CRELD2
Q6UXH9	0.247802999	0.020660007	0.030613699	PAMR1
Q6UXI7	0.338948387	0.001320904	0.002707432	VIT
Q6UXK2	-0.3984096	1.3244123369869e-4	3.9391378261774e-4	ISLR2
Q6UXK5	-0.422196135	4.63751235850285e-5	1.7214827366781e-4	LRRN1
Q6UXL0	-0.544710511	4.91903503689215e-8	3.55154329663613e-6	IL20RB
Q6UXM1	-0.537292867	8.06981392367278e-8	4.08870572132754e-6	LRIG3
Q6UXV0	-0.289186754	0.006594709	0.011002611	GFRAL
Q6UXZ4	-0.503573708	6.63554862439439e-7	1.02880200390654e-5	UNC5D
Q6UY14	-0.54963854	3.51685031208039e-8	3.01708066719173e-6	ADAMTSL4
Q6WN34	-0.342422455	0.001168562	0.002440208	CHRDL2
Q6XQN6	-0.428296799	3.49772792984544e-5	1.3743453416862e-4	NAPRT
Q6XZF7	0.461106814	6.96828899043234e-6	4.09032898462776e-5	DNMBP
Q6Y7W6	0.442166712	1.80459916904801e-5	8.18160502387858e-5	GIGYF2
Q6YHK3	0.425500068	3.98322995985137e-5	1.5297298037301e-4	CD109
Q6ZMC9	-0.477124349	2.97792580742889e-6	2.4023043943728e-5	SIGLEC15
Q6ZMH5	-0.519849095	2.46924642661377e-7	6.20102928700919e-6	SLC39A5
Q6ZMJ2	0.392813909	1.6762592215888e-4	4.7507719646207e-4	SCARA5
Q6ZUJ8	0.345597476	0.001043471	0.002228524	PIK3AP1
Q6ZUT3	-0.492352353	1.27405151187949e-6	1.4606017170188e-5	FRMD7
Q6ZVL6	-0.256259129	0.016583825	0.025128062	KIAA1549L
Q6ZVN8	-0.458843243	7.83102612563515e-6	4.46956589937437e-5	HJV
Q76LX8	0.229070147	0.032827564	0.046725483	ADAMTS13
Q76M96	0.283891159	0.00770514	0.012600478	CCDC80
Q7KYR7	0.240716924	0.024709284	0.036049742	BTN2A1
Q7L266	0.462625792	6.44029814350566e-6	3.83496516256584e-5	ASRGL1
Q7L311	-0.404591245	1.0159223142633e-4	3.1828239441716e-4	ARMCX2
Q7L5N7	-0.353775354	7.7527617275478e-4	0.001722306	LPCAT2
Q7L5Y9	-0.325834564	0.002071846	0.004015766	MAEA
Q7L8A9	-0.503329556	6.73207679157419e-7	1.03416158372693e-5	VASH1
Q7LG56	0.531634222	1.16795163805821e-7	4.55816801447583e-6	RRM2B
Q7RTW8	-0.372066181	3.8742698504465e-4	9.5795302466521e-4	OTOA
Q7Z3D4	0.288800176	0.006670701	0.01110954	LYSMD3
Q7Z434	-0.277753243	0.009195359	0.014753442	MAVS
Q7Z4H3	-0.474547962	3.42424134072992e-6	2.54876520413093e-5	HDDC2
Q7Z4W1	-0.477434234	2.92809844266749e-6	2.38737774641652e-5	DCXR
Q7Z4W2	-0.540055841	6.72031819901331e-8	3.89463942340371e-6	LYZL2
Q7Z569	0.449587507	1.25138048952359e-5	6.17775530554552e-5	BRAP
Q7Z5A7	-0.404323846	1.0277532391134e-4	3.2122850157571e-4	TAFA5
Q7Z5L0	-0.443878093	1.65974867320948e-5	7.64490297963155e-5	VMO1
Q7Z692	-0.277275546	0.009321286	0.01488931	CEACAM19
Q7Z698	-0.498250513	9.06841430588182e-7	1.20135690437554e-5	SPRED2
Q7Z6A9	-0.396707493	1.4234394370817e-4	4.1440454579557e-4	BTLA
Q7Z6I6	-0.465062682	5.67105841484568e-6	3.51459585881423e-5	ARHGAP30
Q7Z6M1	-0.477411417	2.93174035446081e-6	2.38737774641652e-5	RABEPK
Q7Z6M3	-0.463700994	6.08953853418492e-6	3.68691557373712e-5	MILR1
Q7Z6P3	0.454696982	9.67706952576902e-6	5.20124091392648e-5	RAB44
Q7Z7D3	-0.354631401	7.5119159601982e-4	0.001684349	VTCN1
Q7Z7H5	-0.308563571	0.00364015	0.006550001	TMED4
Q7Z7M9	0.468748117	4.66993182828935e-6	3.10471560492428e-5	GALNT5
Q86SJ2	-0.387915544	2.0531809041754e-4	5.5939494823195e-4	AMIGO2
Q86SJ6	-0.454224453	9.91161209962538e-6	5.28131655788157e-5	DSG4
Q86SQ0	-0.2560092	0.016693526	0.025267768	PHLDB2
Q86SQ7	0.414901861	6.4520134862073e-5	2.2342224158473e-4	SDCCAG8
Q86SX6	0.452960809	1.05652942790374e-5	5.54773997779273e-5	GLRX5
Q86T13	0.349963197	8.9131182049454e-4	0.001942723	CLEC14A
Q86T26	-0.49232041	1.27637763094062e-6	1.4606017170188e-5	TMPRSS11B
Q86TM3	-0.487702268	1.65832582362142e-6	1.67587416642243e-5	DDX53
Q86TS9	-0.468576256	4.7126580483942e-6	3.10471560492428e-5	MRPL52
Q86U17	0.314753239	0.002985576	0.005488443	SERPINA11
Q86UE4	0.3939458	1.5987877016848e-4	4.5625483028319e-4	MTDH
Q86UP6	-0.51231046	3.9281939927938e-7	7.53643708356249e-6	CUZD1
Q86UU1	0.443064763	1.72717538056278e-5	7.91759126835763e-5	PHLDB1
Q86UX2	-0.266079949	0.012737963	0.019799374	ITIH5
Q86VP3	0.296136077	0.005353084	0.009136302	PACS2
Q86VR7	-0.259640687	0.01515958	0.02316448	VSIG10L
Q86VW0	-0.540005643	6.74279678567125e-8	3.89463942340371e-6	SESTD1
Q86WD7	-0.258775673	0.015513447	0.023652603	SERPINA9
Q86WK6	-0.373687884	3.635901086386e-4	9.0992047985119e-4	AMIGO1
Q86X76	0.400957867	1.1880167303952e-4	3.5832326419463e-4	NIT1
Q86YD3	-0.332884923	0.00163047	0.003265463	TMEM25
Q86YW5	0.343762659	0.001114188	0.002355619	TREML1
Q86Z14	-0.296727457	0.00525768	0.0090007	KLB
Q8IU54	-0.429929213	3.24046259694631e-5	1.2997855527751e-4	IFNL1
Q8IU57	-0.289319095	0.00656887	0.010965836	IFNLR1
Q8IUK5	-0.323641052	0.002229636	0.004270019	PLXDC1
Q8IUN9	-0.410283677	7.92138364156507e-5	2.6325610997514e-4	CLEC10A
Q8IUZ5	0.431217493	3.05001539202935e-5	1.2319502730322e-4	PHYKPL
Q8IV38	0.293674527	0.005766887	0.009773926	ANKMY2
Q8IV48	-0.499790648	8.28931261746716e-7	1.12922334147383e-5	ERI1
Q8IVF2	0.336593597	0.00143417	0.002908625	AHNAK2
Q8IVG5	0.462906617	6.34689767326167e-6	3.79499802906412e-5	SAMD9L
Q8IVU1	-0.475075391	3.32803783770103e-6	2.52706326518123e-5	IGDCC3
Q8IW75	-0.362723287	5.5500754750265e-4	0.00130314	SERPINA12
Q8IWB1	-0.339495858	0.001295761	0.002667254	ITPRIP
Q8IWL1	-0.244867602	0.022262661	0.032753216463879103	SFTPA2
Q8IWL2	-0.404495413	1.0201477425171e-4	3.1919682344414e-4	SFTPA1
Q8IWP9	-0.322965668	0.002280352	0.004341237	CCDC28A
Q8IWQ3	-0.483978396	2.04241577630585e-6	1.93466149624432e-5	BRSK2
Q8IWY9	-0.506053979	5.72641014521634e-7	9.61504215080511e-6	CDAN1
Q8IXJ6	0.2758328	0.009710833	0.015443219	SIRT2
Q8IXM2	0.45694011390329897	8.63298418289081e-6	4.76712396179515e-5	BAP18
Q8IXQ3	0.374256604	3.5555490591488e-4	8.9135639607827e-4	C9orf40
Q8IXS6	0.412666058	7.12846891917936e-5	2.4163166946701e-4	PALM2
Q8IY22	-0.447817831	1.36660210666653e-5	6.60898977835842e-5	CMIP
Q8IY31	-0.297976477	0.005061128	0.008705502	IFT20
Q8IYS2	-0.450099081	1.21980858379445e-5	6.08429566493674e-5	KIAA2013
Q8IYS5	0.444823716	1.58445385415643e-5	7.39241151987685e-5	OSCAR
Q8IYV9	-0.49184814	1.31123952548996e-6	1.47924208969336e-5	IZUMO1
Q8IZC4	-0.355968193	7.1494342387708e-4	0.001610575	RTKN2
Q8IZF2	0.296552696	0.005285715	0.009043333	ADGRF5
Q8IZJ0	-0.353818831	7.7403619565561e-4	0.001720875	IFNL2
Q8N0X7	0.452723262	1.06926053957815e-5	5.59790745685693e-5	SPART
Q8N0Z9	-0.426720968	3.76403588208231e-5	1.459132298987e-4	VSIG10
Q8N114	0.291745529	0.006110712	0.010296229	SHISA5
Q8N129	0.467180435	5.0735478291273e-6	3.25596864392037e-5	CNPY4
Q8N130	-0.26952647	0.011585677	0.018125371	SLC34A3
Q8N149	0.331636102	0.001701844	0.003384935	LILRA2
Q8N1Q1	0.359327206	6.3079409438404e-4	0.001452738	CA13
Q8N2G4	-0.505613628	5.8786958288133e-7	9.75728365150161e-6	LYPD1
Q8N2Q7	-0.384179146	2.3916643889518e-4	6.3836661324334e-4	NLGN1
Q8N386	0.413340373	6.91781418983727e-5	2.3559725684257e-4	LRRC25
Q8N474	0.333132919	0.001616623	0.003239977	SFRP1
Q8N4E4	-0.435782691	2.45597695105107e-5	1.0384863008251e-4	PDCL2
Q8N4F0	-0.405217512	9.88705743226978e-5	3.1206362693328e-4	BPIFB2
Q8N556	-0.563167476	1.36072560676465e-8	2.18423677554864e-6	AFAP1
Q8N5S9	-0.518788351	2.63772819316108e-7	6.5053855662498e-6	CAMKK1
Q8N608	-0.433020623	2.80094836015328e-5	1.1473955835635e-4	DPP10
Q8N6M0	-0.31970847	0.002539815	0.004778493	OTUD6B
Q8N6P7	-0.468020105	4.8534565025122e-6	3.16461077061601e-5	IL22RA1
Q8N6Q1	-0.241694936	0.024113093	0.035242213	TMCO5A
Q8N8S7	0.34253978	0.001163708	0.002432897	ENAH
Q8N8U9	0.351500623	8.4273524873122e-4	0.001853632	BMPER
Q8N907	-0.296421013	0.005306927	0.009074248	DAND5
Q8N967	-0.339302798	0.001304578	0.00268158	LRTM2
Q8N9I9	-0.314779838	0.002983007	0.005487213	DTX3
Q8NBI3	-0.534175745	9.90087968892092e-8	4.28342820220354e-6	DRAXIN
Q8NBJ7	0.431423488	3.02054974742832e-5	1.2217573768309e-4	SUMF2
Q8NBP7	0.298385824	0.004998146	0.008612556	PCSK9
Q8NBS9	0.467458501	4.99964351890055e-6	3.23019473883329e-5	TXNDC5
Q8NBZ7	-0.503694651	6.58821911238851e-7	1.02880200390654e-5	UXS1
Q8NC01	-0.364722039	5.1439419124396e-4	0.001220682	CLEC1A
Q8NCC3	0.400354583	1.219077831835e-4	3.6712166614594e-4	PLA2G15
Q8ND71	0.406183999	9.48027433324666e-5	3.0161206593132e-4	GIMAP8
Q8ND90	-0.477227133	2.96131108484853e-6	2.40192001318574e-5	PNMA1
Q8NDC4	-0.535643349	8.99439078726946e-8	4.09728204922959e-6	MORN4
Q8NDI1	0.43695033	2.3224398597539e-5	9.99583653497655e-5	EHBP1
Q8NEB7	-0.471052364	4.13115004317284e-6	2.89557077520204e-5	ACRBP
Q8NET8	-0.338648539	0.001334862	0.002733864	TRPV3
Q8NEU8	0.413423312	6.89230773504125e-5	2.3500572300825e-4	APPL2
Q8NEZ2	-0.404951852	1.0001672448587e-4	3.1430718206224e-4	VPS37A
Q8NFP7	-0.469561689	4.47256898924877e-6	3.01793907498842e-5	NUDT10
Q8NFT8	-0.473968405	3.53297027674521e-6	2.58309320487093e-5	DNER
Q8NFZ4	-0.494526776	1.12479384564931e-6	1.33679202725729e-5	NLGN2
Q8NG06	-0.257625701	0.015994927	0.024325092	TRIM58
Q8NHJ6	0.328189191	0.001913726	0.003741936	LILRB4
Q8NHL6	0.422366906	4.60137840396856e-5	1.7146813975046e-4	LILRB1
Q8NHP1	0.264808463	0.013187546	0.02046754	AKR7L
Q8NHS0	-0.484523651	1.9813590216023e-6	1.88850325227308e-5	DNAJB8
Q8NHV1	0.415655601	6.23775820680702e-5	2.1730573825402e-4	GIMAP7
Q8NHZ8	0.329197649	0.001849399	0.003638327	CDC26
Q8NI17	-0.3228744	0.002287285	0.004351567	IL31RA
Q8NI22	0.276833456	0.00943917	0.015060953	MCFD2
Q8TAE8	-0.495106277	1.08789782591317e-6	1.32758677709891e-5	GADD45GIP1
Q8TAT2	-0.388776264	1.9817477910049e-4	5.4430594640792e-4	FGFBP3
Q8TBM8	0.419671811	5.20341376746863e-5	1.8902464101194e-4	DNAJB14
Q8TC05	-0.299444058	0.004838539	0.008372499	MDM1
Q8TCD5	0.44059594	1.94787931654674e-5	8.6830587929984e-5	NT5C
Q8TCS8	-0.323855395	0.002213754	0.004255212	PNPT1
Q8TCZ2	0.50493371	6.12138149648733e-7	1.00446305465088e-5	CD99L2
Q8TD06	-0.264364611	0.013347701	0.020669254	AGR3
Q8TDL5	0.282089989	0.008118677	0.013194564	BPIFB1
Q8TDQ0	0.473820216	3.56128891294331e-6	2.59671950086395e-5	HAVCR2
Q8TDQ1	0.364787588	5.1310957260125e-4	0.001218635	CD300LF
Q8TDQ7	0.337520098	0.001388596	0.002822143	GNPDA2
Q8TDX7	-0.252616259	0.01824584	0.0273735	NEK7
Q8TDY8	0.348717151	9.3253719121257e-4	0.002011327	IGDCC4
Q8TE57	-0.414514756	6.56469034581452e-5	2.2594621680401e-4	ADAMTS16
Q8TE58	-0.327297828	0.001972256	0.003840995	ADAMTS15
Q8TE77	-0.521693473	2.20033703121342e-7	5.96126848967011e-6	SSH3
Q8TEA8	0.354277904	7.6105317311427e-4	0.001701178	DTD1
Q8TER0	-0.294211671	0.005674248	0.009622565	SNED1
Q8TEW0	-0.376505908	3.2534769413329e-4	8.2711632100082e-4	PARD3
Q8TF64	0.284818221	0.00749961	0.012313174	GIPC3
Q8WTQ1	-0.262004371	0.014228006	0.021868271	DEFB104A_DEFB104B
Q8WTV0	-0.329471579	0.001832266	0.003612003	SCARB1
Q8WU39	0.516239921	3.0881772774634e-7	6.91368680411961e-6	MZB1
Q8WUD1	0.254832911	0.017218276	0.025980346	RAB2B
Q8WUF8	0.295569695	0.00544589	0.009273426	FAM172A
Q8WUW1	-0.389183425	1.9487618225053e-4	5.3702520452246e-4	BRK1
Q8WUX2	-0.357974789	6.6352169773576e-4	0.001513626	CHAC2
Q8WV07	-0.494777763	1.10867099009779e-6	1.33410075808434e-5	LTO1
Q8WV92	0.393717475	1.6141436162178e-4	4.5972847767623e-4	MITD1
Q8WVC0	-0.315044267	0.002957576	0.005450848	LEO1
Q8WVQ1	0.231575466	0.030913882	0.044258314	CANT1
Q8WVV4	-0.379248944	2.9170738070312e-4	7.5084751824477e-4	POF1B
Q8WWF5	-0.420106522	5.10159145295661e-5	1.8649868501441e-4	ZNRF4
Q8WWM7	-0.468610629	4.70408334731965e-6	3.10471560492428e-5	ATXN2L
Q8WWN9	0.381851811	2.6277441254221e-4	6.8853211354177e-4	IPCEF1
Q8WWQ8	0.328324599	0.001904973	0.003732403	STAB2
Q8WWV3	0.410988316	7.67872606606156e-5	2.5637180206688e-4	RTN4IP1
Q8WWY7	-0.423983073	4.27215790022171e-5	1.6170369614469e-4	WFDC12
Q8WXC3	-0.400945996	1.1886208002024e-4	3.5832326419463e-4	PYDC1
Q8WXI7	-0.317344197	0.002744445	0.005106931	MUC16
Q8WXW3-4	0.481778826	2.3072079398894e-6	2.06291533448935e-5	PIBF1
Q8WXX5	0.519990561	2.44756421756618e-7	6.20049601783432e-6	DNAJC9
Q8WYN0	-0.295705251	0.005423549	0.009240832	ATG4A
Q8WYQ3	0.456720668	8.73025797693439e-6	4.81163836591346e-5	CHCHD10
Q8WZ42	-0.275523283	0.009796236	0.015570463	TTN
Q8WZ55	-0.252236347	0.018427147	0.027616813	BSND
Q8WZ75	-0.514001156	3.54319756815013e-7	7.4138799172842e-6	ROBO4
Q92185	-0.357645896	6.7171162003142e-4	0.001529892	ST8SIA1
Q92484	0.386447157	2.1805516882254e-4	5.9130828878828e-4	SMPDL3A
Q92485	-0.430821732	3.10737951985574e-5	1.2516195332417e-4	SMPDL3B
Q92496	0.404104242	1.0375649044542e-4	3.2291524813456e-4	CFHR4
Q92520	0.554092866	2.58463497560475e-8	2.7646021516839e-6	FAM3C
Q92558	-0.478027692	2.83485932246069e-6	2.35260739174324e-5	WASF1
Q92583	0.401331147	1.1691665096441e-4	3.554266189318e-4	CCL17
Q92597	-0.321696711	0.002378456	0.004507206	NDRG1
Q92599	0.449159478	1.2783830937644e-5	6.24698878983348e-5	SEPTIN8
Q92692	0.415451365	6.29515079960246e-5	2.1851436910158e-4	NECTIN2
Q92752	-0.46574476	5.4717483070032e-6	3.42398160700288e-5	TNR
Q92765	-0.40216991	1.1278159003038e-4	3.457677622163e-4	FRZB
Q92823	0.309937155	0.003484732	0.006297533	NRCAM
Q92835	0.408749714	8.47445706085692e-5	2.7748562348928e-4	INPP5D
Q92844	-0.418697469	5.43854333799219e-5	1.95111964722e-4	TANK
Q92851	0.38334579	2.4738547443783e-4	6.5383640912361e-4	CASP10
Q92854	0.303689445	0.004242819	0.007488711	SEMA4D
Q92888	0.340814687	0.001236963	0.00256376	ARHGEF1
Q92890	0.47056677	4.23957904652105e-6	2.91521530627447e-5	UFD1
Q92917	-0.369938248	4.2088082930499e-4	0.001028345	GPKOW
Q92932	-0.336794312	0.001424183	0.002892434	PTPRN2
Q92935	-0.276115414	0.009633423	0.015345463	EXTL1
Q92956	0.252145144	0.018470902	0.027653688	TNFRSF14
Q93052	-0.488920583	1.54823938193355e-6	1.62593284909967e-5	LPP
Q93091	0.437277995	2.28620409431558e-5	9.86929360894379e-5	RNASE6
Q969D9	-0.244787793	0.022307677	0.032802734	TSLP
Q969H8	0.467220276	5.06289636777381e-6	3.25596864392037e-5	MYDGF
Q969P0	0.24803456	0.020537895	0.030464016	IGSF8
Q969V3	-0.362648544	5.565816718184e-4	0.001305142	NCLN
Q969X0	0.406656613	9.28705862210424e-5	2.9867511470642e-4	RILPL2
Q969Z4	0.468006713	4.85689512972513e-6	3.16461077061601e-5	RELT
Q96A25	0.446199849	1.48057442167292e-5	7.01073126990514e-5	TMEM106A
Q96A32	-0.256847703	0.016327936	0.024766323	MYLPF
Q96A56	-0.503507577	6.66156422197105e-7	1.02880200390654e-5	TP53INP1
Q96AX2	-0.324690634	0.002152833	0.004147686	RAB37
Q96B36	0.451635358	1.12942523750503e-5	5.7768260944462e-5	AKT1S1
Q96C24	-0.482990333	2.15760432691301e-6	1.99716708209127e-5	SYTL4
Q96C92	0.240893976	0.024600433	0.035918124	ENTR1
Q96CD2	0.358631647	6.4743728024224e-4	0.001483967	PPCDC
Q96CG8	0.464480014	5.84670458686104e-6	3.57739043365565e-5	CTHRC1
Q96D42	-0.295264762	0.005496444	0.009348487	HAVCR1
Q96D71	-0.282774496	0.007959275	0.012957376	REPS1
Q96DA2	-0.340034257	0.001271458	0.002628469	RAB39B
Q96DC8	0.34862747	9.3557017293727e-4	0.002016363	ECHDC3
Q96DE0	0.430927966	3.09188320983951e-5	1.2471171382704e-4	NUDT16
Q96DR5	-0.44553206	1.5301601547767302e-05	7.16224072446547e-5	BPIFA2
Q96EB6	-0.514544329	3.4272970372569e-7	7.27796606146906e-6	SIRT1
Q96EK5	0.418499745	5.48744904371085e-5	1.9623305275079e-4	KIFBP
Q96EM0	0.326677203	0.002013956	0.003916704	L3HYPDH
Q96F10	0.365203284	5.0503097723752e-4	0.001206393	SAT2
Q96F46	0.283409408	0.007813889	0.012749442	IL17RA
Q96FE7	0.323087114	0.002271157	0.004326583	PIK3IP1
Q96FQ6	0.300343515	0.004706458	0.008202927	S100A16
Q96FZ7	0.401591259	1.1561952805473e-4	3.5222489137348e-4	CHMP6
Q96G03	-0.300209349	0.004725954	0.008226976	PGM2
Q96GG9	-0.409748515	8.11041376423819e-5	2.6768999944137e-4	DCUN1D1
Q96GP6	0.409754528	8.1082666795972e-5	2.6768999944137e-4	SCARF2
Q96GW7	-0.495528419	1.06174385050278e-6	1.31039155566326e-5	BCAN
Q96HC4	0.440710573	1.93707325218244e-5	8.6830587929984e-5	PDLIM5
Q96HD1	0.324707408	0.002151625	0.004147686	CRELD1
Q96I15	0.465725023	5.47742209984532e-6	3.42398160700288e-5	SCLY
Q96I82	-0.442967439	1.73541327414654e-5	7.94274728325706e-5	KAZALD1
Q96ID5	-0.502063253	7.25441042238964e-7	1.07136000992405e-5	IGSF21
Q96IQ7	-0.481063708	2.4000499272507e-6	2.11321469204269e-5	VSIG2
Q96IU4	0.285551634	0.007340448	0.012058711	ABHD14B
Q96IW2	-0.227581019	0.034011537	0.048244263	SHD
Q96J84	-0.589358839	1.9086726554609904e-9	9.09504888592948e-7	KIRREL1
Q96JA1	0.339308758	0.001304305	0.00268158	LRIG1
Q96K21	0.458022035	8.16809170503712e-6	4.5609210267515e-5	ZFYVE19
Q96KB5	-0.465866169	5.43696911543384e-6	3.41347104464629e-5	PBK
Q96KG7	0.408223713	8.67221439793354e-5	2.8299836362974e-4	MEGF10
Q96KN2	0.285934962	0.00725845	0.011964843	CNDP1
Q96L15	-0.509941949	4.53466344696891e-7	8.28867597142165e-6	ART5
Q96LA5	-0.407722226	8.8647347985011e-5	2.8701069616671e-4	FCRL2
Q96LA6	0.238137669	0.026342044	0.038133244	FCRL1
Q96LB8	-0.366786799	4.7531238115467e-4	0.001139172	PGLYRP4
Q96LC7	-0.278744277	0.008938856	0.014389865	SIGLEC10
Q96MM7	-0.476887054	3.01662024792597e-6	2.41999979889172e-5	HS6ST2
Q96N03	-0.470304237	4.2993101176224e-6	2.94547508286186e-5	VSTM2L
Q96NA2	0.400947823	1.1885278196638e-4	3.5832326419463e-4	RILP
Q96NB1	-0.34672274	0.001002145	0.002150218	CEP20
Q96NB3	-0.4667746	5.18325660779154e-6	3.29719054698281e-5	ZNF830
Q96NY8	0.3422249	0.001176778	0.002453816	NECTIN4
Q96NZ8	-0.385302795	2.2848245170713e-4	6.1597884420306e-4	WFIKKN1
Q96NZ9	0.255699954	0.016830128	0.025447859	PRAP1
Q96P31	-0.405374303	9.81998477060723e-5	3.1028573323319e-4	FCRL3
Q96P66	-0.275851846	0.009705599	0.015443219	GPR101
Q96PD2	0.416650784	5.96499656009618e-5	2.0957311515277e-4	DCBLD2
Q96PD4	-0.384038367	2.4053698146815e-4	6.4024958753919e-4	IL17F
Q96PE7	0.294544799	0.00561746	0.009548689	MCEE
Q96PH6	-0.327679579	0.001946994	0.003801838	DEFB118
Q96PL1	0.227629557	0.033972388	0.048222853	SCGB3A2
Q96PL5	0.363084192	5.474638744792e-4	0.001286657	ERMAP
Q96PP9	-0.477548744	2.90988564613958e-6	2.38737774641652e-5	GBP4
Q96PQ0	-0.309817095	0.003498076	0.006314027	SORCS2
Q96PU5	-0.520764149	2.33215587782318e-7	6.0938945361042e-6	NEDD4L
Q96PV0	-0.27319264	0.010460703	0.016490453	SYNGAP1
Q96PX8	-0.340899936	0.001233247	0.002558634	SLITRK1
Q96Q89	0.317014762	0.002774102	0.005152159	KIF20B
Q96QH8	-0.476932036	3.00924902380591e-6	2.41999979889172e-5	SPACA5_SPACA5B
Q96QR1	-0.486479021	1.77626200450156e-6	1.75859459852279e-5	SCGB3A1
Q96R05	0.429496337	3.30690613776576e-5	1.319108415175e-4	RBP7
Q96RE7	0.349529447	9.0547027683866e-4	0.001966164	NACC1
Q96RF0	-0.485650684	1.86057111229661e-6	1.80920180885946e-5	SNX18
Q96RJ3	-0.432656168	2.84970544222217e-5	1.1624222199346e-4	TNFRSF13C
Q96RT1	-0.464872807	5.72774402749538e-6	3.53455657081339e-5	ERBIN
Q96SB3	0.574248137	6.05331800385365e-9	1.69378956739802e-6	PPP1R9B
Q96SD1	-0.260831572	0.014683837	0.022497041	DCLRE1C
Q96SM3	-0.244516006	0.022461561	0.032995417	CPXM1
Q96T91	-0.499621799	8.37153097934026e-7	1.13506955250398e-5	GPHA2
Q99075	0.289663278	0.006502088	0.010866916	HBEGF
Q99250	-0.296810105	0.005244468	0.008983407	SCN2A
Q99259	-0.450014426	1.2249810281468e-5	6.08587766013699e-5	GAD1
Q99426	0.457952804	8.19712141936015e-6	4.56132690927016e-5	TBCB
Q99435	-0.405686577	9.68765398845761e-5	3.0677570963449e-4	NELL2
Q99447	0.29975757	0.004792132	0.008313991	PCYT2
Q99460	0.298954408	0.004911818	0.008482061	PSMD1
Q99523	0.428032779	3.54108428316815e-5	1.3894906806779e-4	SORT1
Q99536	-0.427315649	3.66139160528137e-5	1.4289322913584e-4	VAT1
Q99538	0.425098485	4.05788973061184e-5	1.5542686395234e-4	LGMN
Q99549	0.290443031	0.006353007	0.010636223	MPHOSPH8
Q99584	0.45210891	1.10285636355743e-5	5.68758781777475e-5	S100A13
Q99616	0.579569136	4.0586889055181105e-9	1.46518669489204e-6	CCL13
Q99650	-0.272118553	0.010779958	0.016947479	OSMR
Q99665	-0.538378619	7.51135129344534e-8	4.01718195101299e-6	IL12RB2
Q99674	0.263753364	0.013571017	0.02097009	CGREF1
Q99683	-0.302891262	0.004349563	0.007645488	MAP3K5
Q99704	0.44703447	1.42071570542511e-5	6.81565939745468e-5	DOK1
Q99717	-0.394538899	1.5595276633035e-4	4.4726076381536e-4	SMAD5
Q99727	0.421653806	4.75402441480596e-5	1.7557062033196e-4	TIMP4
Q99731	0.379108098	2.933535968793e-4	7.5441245573234e-4	CCL19
Q99733	0.459893999	7.41876981255384e-6	4.31218735419976e-5	NAP1L4
Q99748	-0.392286525	1.713527420858e-4	4.8207954257217e-4	NRTN
Q99807	-0.436837653	2.33502407831609e-5	1.0018574051217e-4	COQ7
Q99856	-0.462697046	6.41647810570369e-6	3.82867536555212e-5	ARID3A
Q99942	0.46034233	7.24914971976241e-6	4.23796445155341e-5	RNF5
Q99969	0.264482567	0.013304975	0.020614145	RARRES2
Q99972	0.318715689	0.002624011	0.004911304	MYOC
Q99983	0.477393376	2.93462292236103e-6	2.38737774641652e-5	OMD
Q9BQ51	-0.47682773	3.0263676000951e-6	2.42109408007608e-5	PDCD1LG2
Q9BQB4	0.394287082	1.5760864836917e-4	4.5111375271574e-4	SOST
Q9BQE9	-0.500215055	8.08601223705392e-7	1.12922334147383e-5	BCL7B
Q9BQI0	-0.497063961	9.71533811403695e-7	1.24149984395304e-5	AIF1L
Q9BQS7	0.363080428	5.4754206027995e-4	0.001286657	HEPH
Q9BQT9	-0.453711706	1.01721437807581e-5	5.39030297960172e-5	CLSTN3
Q9BRF8	0.307841083	0.003724357	0.006682181	CPPED1
Q9BRJ6	-0.509647569	4.61595840004288e-7	8.3842062008326e-6	C7orf50
Q9BRK3	0.299477323	0.004833596	0.00836896	MXRA8
Q9BS26	0.408545853	8.55059939243321e-5	2.7934537381614e-4	ERP44
Q9BSG5	-0.33351777	0.001595344	0.003204001	RTBDN
Q9BSW2	0.405982219	9.56389705227492e-5	3.0385626718338e-4	CRACR2A
Q9BT73	0.271153178	0.011074127	0.017372123	PSMG3
Q9BTE6	0.319072884	0.002593433	0.004857222	AARSD1
Q9BU02	0.472638545	3.7948731303756e-6	2.71277069319919e-5	THTPA
Q9BUD6	0.299900403	0.004771121	0.008285626	SPON2
Q9BUE0	-0.399791429	1.2487497103182e-4	3.735790696536e-4	MED18
Q9BUH6	0.401488213	1.1613179521116e-4	3.534126707796e-4	PAXX
Q9BUJ2	0.4156841	6.22978846543384e-5	2.172902063789e-4	HNRNPUL1
Q9BUP0	0.361707686	5.7674887719589e-4	0.001343267	EFHD1
Q9BV79	0.403715142	1.0551628980733e-4	3.2661419610245e-4	MECR
Q9BVM4	0.401894274	1.1412527702402e-4	3.4803991557062e-4	GGACT
Q9BW61	0.372230988	3.8494067667045e-4	9.5507618060504e-4	DDA1
Q9BW66	-0.333248508	0.001610205	0.003229355	CINP
Q9BWV1	-0.472227581	3.87943577730947e-6	2.73664931035777e-5	BOC
Q9BX10	-0.273685487	0.010316998	0.016299503	GTPBP2
Q9BX66	-0.390326821	1.8588201735678e-4	5.166768682641e-4	SORBS1
Q9BX67	0.37973848	2.8605152733528e-4	7.3826345928891e-4	JAM3
Q9BXD5	0.459006964	7.76540715991115e-6	4.44089027283632e-5	NPL
Q9BXI3	0.388660407	1.9912275618037e-4	5.4560390877505e-4	NT5C1A
Q9BXI9	-0.500945202	7.74724711158412e-7	1.10749486857793e-5	C1QTNF6
Q9BXJ1	0.275360711	0.009841357	0.015630271	C1QTNF1
Q9BXJ7	-0.328222708	0.001911556	0.003740226	AMN
Q9BXR6	0.257099986	0.016219301	0.024627414	CFHR5
Q9BXS1	-0.46788107	4.88926838907219e-6	3.17308024890797e-5	IDI2
Q9BY32	-0.468549169	4.71942572909196e-6	3.10471560492428e-5	ITPA
Q9BY41	-0.342706946	0.001156823	0.002420945	HDAC8
Q9BY49	-0.500148877	8.11739952705065e-7	1.12922334147383e-5	PECR
Q9BY76	0.388739756	1.9847304452843e-4	5.4434012592413e-4	ANGPTL4
Q9BYC5	-0.512906045	3.78825833692895e-7	7.53643708356249e-6	FUT8
Q9BYE9	-0.49993213	8.22100824957087e-7	1.12922334147383e-5	CDHR2
Q9BYF1	-0.522498051	2.09195226207779e-7	5.96126848967011e-6	ACE2
Q9BYH1	-0.433152963	2.78343740538427e-5	1.143466177347e-4	SEZ6L
Q9BYJ0	0.32036617291201003	0.002485382	0.004691361	FGFBP2
Q9BYZ8	0.31317946	0.003141147	0.00574154	REG4
Q9BZ29	-0.44472383	1.59225346671322e-5	7.41681937398029e-5	DOCK9
Q9BZC7	-0.29159817	0.006137708	0.010335685	ABCA2
Q9BZE9	0.42344125	4.38000207246794e-5	1.6470632793343e-4	ASPSCR1
Q9BZL6	-0.541465932	6.11722799235418e-8	3.85816358916631e-6	PRKD2
Q9BZM5	-0.402279433	1.1225176615391e-4	3.4487563899202e-4	ULBP2
Q9BZR6	-0.454797796	9.62770810194061e-6	5.18746660417994e-5	RTN4R
Q9BZW2	-0.53176014	1.15846749995091e-7	4.55816801447583e-6	SLC13A1
Q9BZZ2	0.521633386	2.20864171881822e-7	5.96126848967011e-6	SIGLEC1
Q9C005	0.42568329	3.94959356301693e-5	1.5188317190403e-4	DPY30
Q9C0A0	-0.482892301	2.16936118052047e-6	2.00163421384764e-5	CNTNAP4
Q9C0C4	-0.485408679	1.88590648302148e-6	1.82768386676713e-5	SEMA4C
Q9GZM7	0.351372847	8.466785870521e-4	0.001860889	TINAGL1
Q9GZP4	-0.410146774	7.96934720152116e-5	2.6454568641371e-4	PITHD1
Q9GZT9	0.290514723	0.006339453	0.010626688	EGLN1
Q9GZV9	-0.369409096	4.2960119151178e-4	0.001046112	FGF23
Q9GZX6	-0.445933171	1.50019294026916e-5	7.05628210341585e-5	IL22
Q9GZY6	0.356579689	6.9890041699472e-4	0.001580599	LAT2
Q9GZZ8	-0.388248394	2.0252798600029e-4	5.5388335565231e-4	LACRT
Q9H008	0.373257056	3.697877332959e-4	9.2303109227188e-4	LHPP
Q9H0C8	0.395425171	1.5025191747789e-4	4.3392753767616e-4	ILKAP
Q9H0U9	-0.487688339	1.65962607893634e-6	1.67587416642243e-5	TSPYL1
Q9H156	-0.669257935	1.38023611607194e-12	3.986121903215761e-9	SLITRK2
Q9H171	-0.356549681	6.9967998475754e-4	0.001581123	ZBP1
Q9H173	-0.466603629	5.23013953578932e-6	3.3124217059999e-5	SIL1
Q9H1C3	-0.343570995	0.001121821	0.002365336	GLT8D2
Q9H1P3	-0.389208772	1.9467251809589e-4	5.3697634408877e-4	OSBPL2
Q9H251	-0.555332078	2.37049634194519e-8	2.7646021516839e-6	CDH23
Q9H293	-0.281842856	0.008176913	0.01327427	IL25
Q9H2A7	0.358160258	6.589435558382e-4	0.001505561	CXCL16
Q9H2K0	0.294295153	0.005659969	0.00960399	MTIF3
Q9H2M3	-0.50435861	6.33402643527737e-7	1.01988504398245e-5	BHMT2
Q9H2R5	-0.490439545	1.42063777795366e-6	1.56000072347155e-5	KLK15
Q9H2W6	-0.481299666	2.36903352752599e-6	2.10095801293513e-5	MRPL46
Q9H2X3	0.38923159	1.9448934947775e-4	5.3697634408877e-4	CLEC4M
Q9H347	-0.451785951	1.12091179129447e-5	5.7498992064981e-5	UBQLN3
Q9H3G5	0.466188048	5.34576610920132e-6	3.37824344056311e-5	CPVL
Q9H3K6	0.375271951	3.416137867692e-4	8.6239564352226e-4	BOLA2_BOLA2B
Q9H3R2	-0.302319459	0.004427495	0.00776829	MUC13
Q9H3S4	0.36489672	5.1097733515677e-4	0.001217576	TPK1
Q9H3T2	-0.436889015	2.32927986487465e-5	1.001035751452e-4	SEMA6C
Q9H446	0.464322405	5.89508734300979e-6	3.59177473557221e-5	RWDD1
Q9H461	-0.446097421	1.48808111788499e-5	7.01073126990514e-5	FZD8
Q9H477	0.325298583	0.002109444	0.004077693	RBKS
Q9H492	-0.399784142	1.2491379911688e-4	3.735790696536e-4	MAP1LC3A
Q9H4A9	-0.252621973	0.018243125	0.0273735	DPEP2
Q9H4D0	0.23418302	0.029022879	0.041721292	CLSTN2
Q9H4F8	0.231559666	0.03092565	0.044258314	SMOC1
Q9H4X1	-0.411750412	7.42406361715345e-5	2.4960064873503e-4	RGCC
Q9H5Y7	-0.324424479	0.00217208	0.004181978	SLITRK6
Q9H6B4	0.283751668	0.00773649	0.012644587	CLMP
Q9H6H4	-0.335881655	0.001470105	0.002973154	REEP4
Q9H741	-0.26432259	0.01336295	0.020681779	SPRING1
Q9H773	0.49674189	9.89832265858663e-7	1.25591239038504e-5	DCTPP1
Q9H777	0.445732347	1.51512724162996e-5	7.10338875621319e-5	ELAC1
Q9H7C9	-0.414444732	6.58526690043655e-5	2.2594621680401e-4	AAMDC
Q9H7Y0	0.274958676	0.00995372	0.015768702	DIPK2B
Q9H7Z7	0.455190249	9.437793657408e-6	5.1137613663404e-5	PTGES2
Q9H832	-0.474865476	3.36601761359184e-6	2.53813547468753e-5	UBE2Z
Q9H8J5	-0.54260869	5.66661480760441e-8	3.84507899410699e-6	MANSC1
Q9H8Y8	-0.352249021	8.1997259892142e-4	0.001810958	GORASP2
Q9H910	0.410857029	7.72340764340711e-5	2.5756583457459e-4	JPT2
Q9H939	0.267387992	0.012289415	0.019153714	PSTPIP2
Q9H9E1	-0.313549663	0.003103913	0.005677075	ANKRA2
Q9HA65	-0.53554571	9.05216177315317e-8	4.09728204922959e-6	TBC1D17
Q9HAN9	0.354813183	7.4616588484699e-4	0.00167438	NMNAT1
Q9HAT2	0.402041235	1.1340702906075e-4	3.469486228045e-4	SIAE
Q9HAW4	-0.535842018	8.87792168253898e-8	4.09728204922959e-6	CLSPN
Q9HB29	-0.368396016	4.4676045174365e-4	0.001080607	IL1RL2
Q9HB40	0.392505567	1.6979566048832e-4	4.7887682372097e-4	SCPEP1
Q9HB71	0.479623484	2.59782301098005e-6	2.2223338725032e-5	CACYBP
Q9HBB8	-0.2458316	0.021725018	0.032093019	CDHR5
Q9HBE5	-0.465928252	5.41926526452598e-6	3.41092753544855e-5	IL21R
Q9HC57	-0.399857141	1.245253296252e-4	3.7344667908369e-4	WFDC1
Q9HCB6	0.445771387	1.51221320368649e-5	7.10125484918144e-5	SPON1
Q9HCM3	-0.289679231	0.006499007	0.010866916	KIAA1549
Q9HCM4	-0.237131555	0.027003321	0.039031828	EPB41L5
Q9HCN6	0.24195269	0.023958022	0.035051048	GP6
Q9HCU0	0.433194034	2.77802378871204e-5	1.1428679062393e-4	CD248
Q9HCU4	-0.399959391	1.2398307480555e-4	3.7220698548694e-4	CELSR2
Q9HCU5	-0.451420429	1.14168091049042e-5	5.80577954211888e-5	PREB
Q9HCY8	-0.233488745	0.029516557	0.042388769	S100A14
Q9HD26	0.520268928	2.40542546303529e-7	6.14767144889019e-6	GOPC
Q9HD42	-0.502574428	7.03910351426877e-7	1.05879848693793e-5	CHMP1A
Q9HD43	-0.414684885	6.51494640185952e-5	2.2506178479151e-4	PTPRH
Q9NNX6	0.478244557	2.80149069823897e-6	2.33835408569773e-5	CD209
Q9NP79	0.414461884	6.58022131121249e-5	2.2594621680401e-4	VTA1
Q9NP84	-0.29148749	0.006158053	0.010345816	TNFRSF12A
Q9NP85	-0.274611858	0.010051551	0.015914956	NPHS2
Q9NP95	-0.520481037	2.37377987220704e-7	6.12096095619101e-6	FGF20
Q9NPB3	-0.330524214	0.001767754	0.003496763	CABP2
Q9NPD7	-0.451572632	1.13298920756355e-5	5.78104740537727e-5	NRN1
Q9NPE2	-0.35228578	8.188691267374e-4	0.001810958	NGRN
Q9NPG4	-0.425717524	3.94333825812055e-5	1.5184481185936e-4	PCDH12
Q9NPH0	0.421885102	4.70400418436567e-5	1.7416877031343e-4	ACP6
Q9NPH3	0.376793844	3.2165599358288e-4	8.1989630138339e-4	IL1RAP
Q9NPH6	-0.266889365	0.012458754	0.019386251	OBP2B
Q9NPI5	-0.394478745	1.5634685481812e-4	4.4794614753445e-4	NMRK2
Q9NPJ3	0.364664798	5.1551839099077e-4	0.001222346	ACOT13
Q9NPY3	0.285866493	0.007273037	0.011982048	CD93
Q9NQ25	-0.267138528	0.012373884	0.019274961	SLAMF7
Q9NQ30	0.303061068	0.004326656	0.007611334	ESM1
Q9NQ38	-0.468622184	4.70120407924959e-6	3.10471560492428e-5	SPINK5
Q9NQ48	0.358470571	6.5134822901776e-4	0.001490566	LZTFL1
Q9NQ66	-0.537301661	8.06513616483297e-8	4.08870572132754e-6	PLCB1
Q9NQ76	0.446097919	1.48804452461968e-5	7.01073126990514e-5	MEPE
Q9NQ79	0.250185106	0.019433052	0.028929203	CRTAC1
Q9NQ84	-0.458478921	7.97891788632449e-6	4.50954268040843e-5	GPRC5C
Q9NQ88	0.323373141	0.002249631	0.00429538	TIGAR
Q9NQR4	0.424179837	4.23361011188804e-5	1.6087718425174e-4	NIT2
Q9NQW8	0.250218187	0.019416463	0.028919415	CNGB3
Q9NR12	0.489837234	1.46999897772879e-6	1.5739192271618e-5	PDLIM7
Q9NR28	0.384461709	2.3643726280384e-4	6.322507546088e-4	DIABLO
Q9NR46	0.329097381	0.001855706	0.003648251	SH3GLB2
Q9NR71	-0.408904686	8.41699628628716e-5	2.7654476990668e-4	ASAH2
Q9NRA1	-0.527148137	1.55828439750812e-7	5.07460366788472e-6	PDGFC
Q9NRD8	-0.473596608	3.60442471030978e-6	2.6154720008479e-5	DUOX2
Q9NRJ3	-0.412519754	7.17495391754139e-5	2.4285168110984e-4	CCL28
Q9NRM6	-0.475447422	3.26171625836422e-6	2.51195641444156e-5	IL17RB
Q9NRR1	0.446195783	1.48087174608648e-5	7.01073126990514e-5	CYTL1
Q9NRR2	-0.331599625	0.001703971	0.003386832	TPSG1
Q9NRS6	0.252636815	0.018236074	0.0273735	SNX15
Q9NRV9	-0.378856493	2.9631565368482e-4	7.6067520697046e-4	HEBP1
Q9NRW1	-0.495389308	1.07029615644466e-6	1.31532565949454e-5	RAB6B
Q9NS15	-0.305096382	0.004060334	0.007207281	LTBP3
Q9NS37	-0.54245581	5.72501373776318e-8	3.84507899410699e-6	CREBZF
Q9NS68	0.345016334	0.001065415	0.002267442	TNFRSF19
Q9NS71	-0.39927852	1.2763545627435e-4	3.8079669185985e-4	GKN1
Q9NSA1	-0.415730509	6.2168303933542e-5	2.171004374366e-4	FGF21
Q9NSK7	-0.475043213	3.33383346272178e-6	2.52706326518123e-5	C19orf12
Q9NTU7	-0.372256026	3.8456422189949e-4	9.5496257338412e-4	CBLN4
Q9NUW8	0.459810507	7.4507669312523e-6	4.31218735419976e-5	TDP1
Q9NUY8	-0.450773563	1.17932286188339e-5	5.95319948587352e-5	TBC1D23
Q9NVZ3	0.413038102	7.01151751260367e-5	2.3822661854587e-4	NECAP2
Q9NWM8	0.492594213	1.2565689550251e-6	1.45741812936245e-5	FKBP14
Q9NWU2	-0.429834693	3.25486353845998e-5	1.3037511649198e-4	GID8
Q9NWV8	-0.4237119	4.32581893459616e-5	1.6309353894404e-4	BABAM1
Q9NWZ3	0.477913606	2.85256342386431e-6	2.36051666708313e-5	IRAK4
Q9NX58	-0.491092684	1.36888174707518e-6	1.51468600979047e-5	LYAR
Q9NXA8	-0.359682803	6.2243730353893e-4	0.001439231	SIRT5
Q9NXH3	-0.286509965	0.007136965	0.01181178	PPP1R14D
Q9NXV2	0.370345097	4.1428673524701e-4	0.001013949	KCTD5
Q9NY46	-0.361350091	5.8458755722538e-4	0.001360426	SCN3A
Q9NY72	-0.452143956	1.10091353541505e-5	5.68758781777475e-5	SCN3B
Q9NYJ8	0.545339401	4.71425739329523e-8	3.49096803893247e-6	TAB2
Q9NYY1	-0.446661743	1.44716186751707e-5	6.91641000770981e-5	IL20
Q9NYZ4	0.428496298	3.4652957709691e-5	1.3671822659233e-4	SIGLEC8
Q9NZ53	-0.461857025	6.70263391196242e-6	3.95852898522443e-5	PODXL2
Q9NZA1	-0.428391999	3.48221631010098e-5	1.3701145372713e-4	CLIC5
Q9NZC2	0.403213097	1.0782778965299e-4	3.3305524761267e-4	TREM2
Q9NZH8	-0.24367088	0.022945873	0.033638417	IL36G
Q9NZK5	0.38630615	2.1931586959064e-4	5.9416907258702e-4	ADA2
Q9NZN5	-0.509170811	4.75055333352147e-7	8.57474876700625e-6	ARHGEF12
Q9NZP8	0.300189684	0.004728817	0.008227002	C1RL
Q9NZQ7	0.427004731	3.71472720964974e-5	1.4448132316197e-4	CD274
Q9NZQ9	-0.413467062	6.8788882052033e-5	2.3482540350623e-4	TMOD4
Q9NZS2	-0.228701157	0.033117661	0.047091977	KLRF1
Q9NZT2	0.435590639	2.47861613842628e-5	1.0449503658611e-4	OGFR
Q9NZV1	0.424119975	4.24530308064989e-5	1.6103346305134e-4	CRIM1
Q9P000	-0.234564508	0.028754598	0.041376821	COMMD9
Q9P013	-0.316337928	0.002835938	0.005253488	CWC15
Q9P0M4	-0.486835098	1.74113949590214e-6	1.74415380005786e-5	IL17C
Q9P126	0.396864458	1.4140285917323e-4	4.1249642150737e-4	CLEC1B
Q9P232	0.393899193	1.6019112577362e-4	4.5669493705254e-4	CNTN3
Q9P2J2	-0.272914261	0.010542643	0.016601501	IGSF9
Q9P2M1	-0.46865015	4.69424246048861e-6	3.10471560492428e-5	LRP2BP
Q9P2M7	-0.397861101	1.3556047874431e-4	4.0078527429928e-4	CGN
Q9P2T1	0.458352268	8.03094221693867e-6	4.52112302583214e-5	GMPR2
Q9P2X3	0.437923757	2.2163323064523698e-05	9.59635337486423e-5	IMPACT
Q9UBC9	-0.360157555	6.1143795353819e-4	0.001416065	SPRR3
Q9UBG3	-0.463365754	6.19692851712345e-6	3.74408568147542e-5	CRNN
Q9UBM4	-0.371612713	3.943443700525e-4	9.7172913030003e-4	OPTC
Q9UBP4	0.368924172	4.3773784617738e-4	0.001063235	DKK3
Q9UBQ7	0.401186039	1.1764611294372e-4	3.5689283002254e-4	GRHPR
Q9UBT3	-0.397017806	1.404890187768e-4	4.1066020873218e-4	DKK4
Q9UBU3	-0.352249021	8.1997259892142e-4	0.001810958	GHRL
Q9UBW5	0.339847242	0.001279853	0.002640153	BIN2
Q9UBX1	-0.475266356	3.29383763552167e-6	2.523236894267e-5	CTSF
Q9UBX7	-0.496183291	1.02234386871272e-6	1.27815112244257e-5	KLK11
Q9UDT6	0.436438643	2.38010127315792e-5	1.0153223747237e-4	CLIP2
Q9UFP1	-0.473229629	3.6762858475935e-6	2.64107301687812e-5	GASK1A
Q9UGI9	-0.447927835	1.35915966625267e-5	6.58599516130489e-5	PRKAG3
Q9UGN4	0.403745681	1.0537717811712e-4	3.2653357339298e-4	CD300A
Q9UGT4	0.450750514	1.18068532765369e-5	5.95319948587352e-5	SUSD2
Q9UH03	-0.338610554	0.00133664	0.002733864	SEPTIN3
Q9UH65	0.487857305	1.64391736491646e-6	1.67454576910891e-5	SWAP70
Q9UHC6	-0.507251794	5.33084234003564e-7	9.1639718321565e-6	CNTNAP2
Q9UHD8	-0.364570226	5.173806926625e-4	0.001225755	SEPTIN9
Q9UHF1	-0.277556517	0.009247036	0.01481167	EGFL7
Q9UHF4	-0.497844396	9.28510618657966e-7	1.21578226588667e-5	IL20RA
Q9UHL0	-0.372102688	3.8687496405352e-4	9.5795302466521e-4	DDX25
Q9UHL4	0.425985529	3.89468565716808e-5	1.5033780356758e-4	DPP7
Q9UHL9	-0.325101341	0.002123434	0.004101991	GTF2IRD1
Q9UHN6	-0.247973019	0.020570287	0.030496402	CEMIP2
Q9UHP3	0.365767921	4.9424436729008e-4	0.001181604	USP25
Q9UHX3	0.320764468	0.00245293	0.004636165	ADGRE2
Q9UHY7	-0.33237082	0.001659518	0.00331674	ENOPH1
Q9UI42	-0.435941227	2.43743430238421e-5	1.0354185931912e-4	CPA4
Q9UIB8	0.415526273	6.2740439755735e-5	2.1830649399344e-4	CD84
Q9UII2	0.374724925	3.4906100222805e-4	8.781255874866e-4	ATP5IF1
Q9UJ68	0.450060726	1.22214955499025e-5	6.08546192208938e-5	MSRA
Q9UJ70	0.421897122	4.70141810586626e-5	1.7416877031343e-4	NAGK
Q9UJ71	-0.512171327	3.96158254844719e-7	7.53643708356249e-6	CD207
Q9UJ72	-0.454040271	1.00044677733189e-5	5.31119539142371e-5	ANXA10
Q9UJC5	-0.529215349	1.36511345365783e-7	4.86721932612816e-6	SH3BGRL2
Q9UJM8	-0.515071213	3.31831244299348e-7	7.15170622042177e-6	HAO1
Q9UJU6	0.438894957	2.11499698146657e-5	9.24876753264338e-5	DBNL
Q9UJY5	-0.299337264	0.004854438	0.00839498	GGA1
Q9UJZ1	-0.349550457	9.0477978480139e-4	0.001966143	STOML2
Q9UK05	-0.392519257	1.6969877821236e-4	4.7887682372097e-4	GDF2
Q9UK85	-0.472261677	3.87235308858028e-6	2.73664931035777e-5	DKKL1
Q9UKJ1	0.286330038	0.007174786	0.011862147	PILRA
Q9UKK9	0.407195903	9.07104845749473e-5	2.9270601056139e-4	NUDT5
Q9UKL0	-0.372697626	3.7798008646497e-4	9.418520187324e-4	RCOR1
Q9UKM9	0.53915018	7.1370480456944e-8	3.9638066838395e-6	RALY
Q9UKP3	-0.257580067	0.016014297	0.024341731	ITGB1BP2
Q9UKR0	-0.447155646	1.4122158011191e-5	6.78615513083521e-5	KLK12
Q9UKR3	-0.316843026	0.002789676	0.005177754	KLK13
Q9UKS7	-0.397832846	1.3572299108888e-4	4.0078527429928e-4	IKZF2
Q9UKU9	0.459523011	7.56193908343313e-6	4.34172566062721e-5	ANGPTL2
Q9UKV0	-0.247765315	0.020679938	0.030627518	HDAC9
Q9UKV5	-0.399775935	1.2495754199632e-4	3.735790696536e-4	AMFR
Q9UKX5	-0.426991041	3.71709221292752e-5	1.4448132316197e-4	ITGA11
Q9UKX7	-0.563797803	1.30048416465274e-8	2.18423677554864e-6	NUP50
Q9UL42	0.475396532	3.27071435457167e-6	2.51218698297952e-5	PNMA2
Q9UL46	0.229121389	0.032787448	0.046691395	PSME2
Q9ULA0	0.404170613	1.0345904137642e-4	3.2291524813456e-4	DNPEP
Q9ULC4	-0.469582651	4.46758910088759e-6	3.01793907498842e-5	MCTS1
Q9ULD2	0.45074253	1.18115765422629e-5	5.95319948587352e-5	MTUS1
Q9ULH4	-0.491147533	1.36461741794471e-6	1.51468600979047e-5	LRFN2
Q9ULL4	-0.383530075	2.455458644464e-4	6.5058390506533e-4	PLXNB3
Q9ULR5	-0.304926539	0.004081986	0.007241262	PAIP2B
Q9ULU8	-0.33544201	0.001492701	0.00301674	CADPS
Q9ULX7	-0.521789308	2.1871530029354e-7	5.96126848967011e-6	CA14
Q9UM47	0.353976937	7.6954217477868e-4	0.001714844	NOTCH3
Q9UM54	-0.247198316	0.020981816	0.031043662	MYO6
Q9UMR7	0.296372022	0.005314838	0.009082397	CLEC4A
Q9UMS0	0.43146512	3.01462705858916e-5	1.221071941824e-4	NFU1
Q9UMX5	-0.345516588	0.001046501	0.002232122	NENF
Q9UN42	-0.517553704	2.84755920692281e-7	6.816634518541e-6	ATP1B4
Q9UNE0	-0.31821973	0.002667003	0.004979604	EDAR
Q9UNK0	-0.261607763	0.014380764	0.022079557	STX8
Q9UNN8	-0.535499125	9.07984941657527e-8	4.09728204922959e-6	PROCR
Q9UNP9	-0.231795567	0.030750349	0.044072957	PPIE
Q9UNY4	0.307046756	0.003818941	0.006820718	TTF2
Q9UNZ2	0.44497582961689103	1.5726446672085802e-05	7.34918737685822e-5	NSFL1C
Q9UPV0	-0.432759887	2.83574977894057e-5	1.1583656805629e-4	CEP164
Q9UPW0	-0.288782538	0.006674187	0.01110954	FOXJ3
Q9UPY6	-0.315713927	0.002894039	0.005347398	WASF3
Q9UPY8	-0.45406102	9.99396693426707e-6	5.31119539142371e-5	MAPRE3
Q9UQ16	0.357473457	6.7604238888151e-4	0.001538542	DNM3
Q9UQE7	-0.396791443	1.4183990426237e-4	4.1335382796139e-4	SMC3
Q9UQP3	-0.522280186	2.12078977249925e-7	5.96126848967011e-6	TNN
Q9UQV4	-0.298223185	0.005023085	0.00865037	LAMP3
Q9Y223	-0.489324394	1.51329983888672e-6	1.60676835834737e-5	GNE
Q9Y240	0.414437178	6.58749011596185e-5	2.2594621680401e-4	CLEC11A
Q9Y251	0.271233229	0.01104947	0.017342864	HPSE
Q9Y265	-0.5283966	1.43873072709308e-7	4.94649326172002e-6	RUVBL1
Q9Y266	0.508039143	5.08507395110003e-7	8.90042034592539e-6	NUDC
Q9Y279	0.321725558	0.002376185	0.004505858	VSIG4
Q9Y2B0	-0.277470306	0.009269763	0.014831621	CNPY2
Q9Y2I7	-0.497123253	9.68200168126702e-7	1.24149984395304e-5	PIKFYVE
Q9Y2J4	-0.484706335	1.96129039190961e-6	1.87556511650164e-5	AMOTL2
Q9Y2V2	0.327638592	0.001949692	0.003801966	CARHSP1
Q9Y2W1	-0.567811064	9.725847386333651e-9	2.00630337512368e-6	THRAP3
Q9Y2W6	0.429550449	3.29853140384073e-5	1.3175876478965e-4	TDRKH
Q9Y2X7	0.364817054	5.1253306114038e-4	0.001218288	GIT1
[truncated: 44 more rows]
