# Supplementary material for: Proteomic profile at the time of surgery correlates with disease stage and surgical outcome in periprosthetic joint infection
Source: mBio. 2025 Aug 28;16(10):e01700-25. doi: 10.1128/mbio.01700-25 (PMC12505968; doi:10.1128/mbio.01700-25)
Supplement: Table S3 — Significant LC-MS/MS proteins identified by Spearman analysis. [file mbio.01700-25-s0007.csv]

Table S3. Significant LC-MS/MS proteins identified by Spearman analysis
Protein	Spearman_Correlation	Spearman_p.value	Spearman_FDR	Gene
A0A0C4DH55	-0.380484208	0.001063553	0.029204856	IGKV3D-7
A0M8Q6	-0.372261913	0.001389657	0.035089489	IGLC7
B6A8C7	-0.414527355	3.2563922759091e-4	0.013890635	TARM1
O00159	0.397858299	5.9054311416768e-4	0.021385043	MYO1C
O00203	0.422126813	2.4567262261895e-4	0.011861893	AP3B1
O00391	-0.410397861	3.7847313695149e-4	0.01544277	QSOX1
O00567	0.358706651	0.002127797	0.043717927	NOP56
O00602	-0.369996621	0.001494109	0.036995163	FCN1
O00757	0.383472216	9.6338732566823e-4	0.027362089	FBP2
O14617	0.396364295	6.2197437557737e-4	0.021904288	AP3D1
O15127	-0.360393715	0.002019915	0.04285032	SCAMP2
O15371	0.525323066	2.55517090787064e-6	7.4023301201012e-4	EIF3D
O43390	0.447919581	8.97017492230522e-5	0.00666323	HNRNPR
O43451	-0.363079587	0.001858263	0.041252012	MGAM
O43491	0.42288576	2.3876764158416e-4	0.011723896	EPB41L2
O43776	0.530985147	1.90057498334399e-6	6.47760673735e-4	NARS1
O43852	0.443870265	1.0564089637432e-4	0.007150104	CALU
O60486	-0.440982976	1.1855979511646e-4	0.00746669	PLXNC1
O60610	-0.354496161	0.002419921	0.047388926	DIAPH1
O60832	0.362083814	0.001916786	0.041875308	DKC1
O75368	0.437486646	1.3614899090435e-4	0.008217159	SH3BGRL
O75369	0.426311521	2.0976061806228e-4	0.011024726	FLNB
O75558	-0.496844426	1.04716917362896e-5	0.001957193	STX11
O75695	-0.376022135	0.001230732	0.032861104	RP2
O75955	-0.362528665	0.00189044	0.041692887	FLOT1
O76013	-0.376724018	0.001202953	0.032494799	KRT36
O76021	0.448045482	8.92438088139945e-5	0.00666323	RSL1D1
O76076	0.414094376	3.308435581171e-4	0.013890635	CCN5
O94855	0.442863071	1.0999214554493e-4	0.007160612	SEC24D
O94905	-0.358748618	0.002125052	0.043717927	ERLIN2
O95232	-0.36130859	0.001963488	0.042291636	LUC7L3
O95470	0.424448213	2.2510955776463e-4	0.011348804	SGPL1
O95498	-0.478018139	2.48815918244708e-5	0.00335265	VNN2
O95819	0.371657592	0.001416858	0.035537989	MAP4K4
O95837	-0.442224203	1.1283723342641e-4	0.007184384	GNA14
P00367	0.393369394	6.8960903653999e-4	0.02290557	GLUD1
P00441	0.479302322	2.34929019084107e-5	0.003319948	SOD1
P01011	-0.430738396	1.7706906596111e-4	0.00986479	SERPINA3
P01344	0.359277399	0.002090735	0.043418342	IGF2
P02452	0.37218885	0.001392921	0.035089489	COL1A1
P02462	0.396280362	6.2378452592012e-4	0.021904288	COL4A1
P02545	0.393892	6.7734555507653e-4	0.022817094	LMNA
P02749	0.454198507	6.93232977563453e-5	0.005690904	APOH
P02753	0.418119679	2.8526383232878e-4	0.012878376	RBP4
P02765	0.452736943	7.36421752859271e-5	0.005879369	AHSG
P02768	0.361797783	0.0019339	0.041966362	ALB
P02774	0.476590849	2.65144210383392e-5	0.003491467	GC
P02786	0.401692371	5.1638473950541e-4	0.019555119	TFRC
P02787	0.458493317	5.79506718857193e-5	0.005473589	TF
P02792	0.480681529	2.2081983546332e-5	0.003198575	FTL
P02795	0.375871055	0.001236786	0.032871283	MT2A
P03973	0.443420745	1.0756288975714e-4	0.007150104	SLPI
P04080	0.464148431	4.56029886647926e-5	0.004804068	CSTB
P04083	-0.502283795	8.07657731272406e-6	0.001613644	ANXA1
P04114	-0.454697452	6.79034189804726e-5	0.005690904	APOB
P04211	-0.378657647	0.001129331	0.030719931	IGLV7-43
P04216	0.490209395	1.42895062535972e-5	0.00241315	THY1
P04406	0.420229357	2.6374491125383e-4	0.012344363	GAPDH
P06396	-0.448555391	8.74110983372585e-5	0.00666323	GSN
P07108	0.369153279	0.001534767	0.037475821	DBI
P07339	0.448522157	8.75294788392407e-5	0.00666323	CTSD
P07858	0.365148995	0.001741746	0.040046329	CTSB
P07951	0.45650598	6.29792476907941e-5	0.005613873	TPM2
P08240	0.461332157	5.1409906475564e-5	0.005048627	SRPRA
P08567	0.421723074	2.4942006930771e-4	0.011943305	PLEK
P08708	0.522616765	2.93792306615957e-6	8.1058696406326e-4	RPS17
P08865	0.444359858	1.0358364890249e-4	0.007150104	RPSA
P09382	0.626177607	5.2175390163144405e-9	1.00768070201753e-5	LGALS1
P09486	0.466745868	4.07923747644009e-5	0.004490197	SPARC
P09493	0.394448848	6.6449697913779e-4	0.022555621	TPM1
P09651	0.375079953	0.001268931	0.033267812	HNRNPA1
P09874	0.413061994	3.4356113536108e-4	0.014320815	PARP1
P11169	-0.427095677	2.0359338579259e-4	0.011024726	SLC2A3
P11717	0.3638884	0.001811914	0.040470389	IGF2R
P12277	0.414169916	3.2993013313008e-4	0.013890635	CKB
P12429	-0.365864263	0.001703027	0.039512508	ANXA3
P12838	0.610450277	1.58354573745271e-8	2.1834827886655e-5	DEFA4
P13284	0.464530023	4.48647430135556e-5	0.004804068	IFI30
P13498	-0.370759504	0.001458169	0.036260208	CYBA
P13639	0.488963496	1.5137547495093e-5	0.00241315	EEF2
P13686	0.425774351	2.1408387279275e-4	0.011075017	ACP5
P13727	0.385971492	8.8625488649697e-4	0.026065791	PRG2
P13861	0.442245676	1.127405171629e-4	0.007184384	PRKAR2A
P14174	0.365390822	0.001728568	0.039901678	MIF
P14550	0.361636633	0.001943603	0.042019528	AKR1A1
P14854	0.457098075	6.14403581973338e-5	0.005613873	COX6B1
P15088	0.362371508	0.00189971	0.041692887	CPA3
P15090	0.388922716	8.0240846028672e-4	0.024739298	FABP4
P15104	0.354901488	0.002390315	0.047291987	GLUL
P15880	0.390418158	7.6273057682896e-4	0.024017723	RPS2
P16671	0.38818924	8.2254609162664e-4	0.025083327	CD36
P17844	0.498363622	9.74336462099086e-6	0.001881768	DDX5
P18124	0.403920014	4.7730024655376e-4	0.018314421	RPL7
P18428	-0.440552906	1.2060420743266e-4	0.007513772	LBP
P19021	-0.444453127	1.0319595313661e-4	0.007150104	PAM
P19338	0.352467908	0.002573054	0.049529147	NCL
P19397	-0.385389115	9.0371014034448e-4	0.026211118	CD53
P20036	0.353536347	0.002491339	0.048358545	HLA-DPA1
P20962	0.489747938	1.45983009901175e-5	0.00241315	PTMS
P21462	-0.540561531	1.13792639051033e-6	4.1207159416355e-4	FPR1
P21695	0.359361333	0.002085334	0.043418342	GPD1
P21964	0.473544483	3.03382235328631e-5	0.003739993	COMT
P22087	0.387792864	8.3361841199668e-4	0.025156172	FBL
P22105	-0.395843912	6.3327480508164e-4	0.02210358	TNXB
P23396	0.408202568	4.0964583293041e-4	0.016368882	RPS3
P23528	0.418014899	2.8637339594177e-4	0.012878376	CFL1
P23946	0.474073264	2.9639730811658e-5	0.003733317	CMA1
P25090	-0.544375974	9.23529503815814e-7	3.5672866300725e-4	FPR2
P25398	0.651083172	7.87556982574623e-10	2.28155257851868e-6	RPS12
P25774	0.37235424	0.001385543	0.035089489	CTSS
P25815	-0.426130442	2.112089434366e-4	0.011024726	S100P
P26641	0.40674915	4.3155586829604e-4	0.01700976	EEF1G
P27105	-0.390812084	7.5257952697824e-4	0.024017723	STOM
P27348	-0.411022853	3.7000367726106e-4	0.015312866	YWHAQ
P27482	-0.432979416	1.6237028550358e-4	0.009223269	CALML3
P27635	0.371499069	0.001424072	0.035564976	RPL10
P28799	0.38803302	8.2689387965007e-4	0.025083891	GRN
P28838	0.428316304	1.9432409726358e-4	0.010722989	LAP3
P29084	-0.393275568	6.9183202253804e-4	0.02290557	GTF2E2
P29622	-0.364672045	0.001768002	0.040329927	SERPINA4
P29692	0.389135812	7.9664234892297e-4	0.024739298	EEF1D
P30050	0.607907049	1.88426198538618e-8	2.1834827886655e-5	RPL12
P30533	0.443182016	1.0859668250771e-4	0.007150104	LRPAP1
P32942	-0.375256239	0.001261703	0.03322868	ICAM3
P32969	0.526443796	2.41080671771787e-6	7.3516916433986e-4	RPL9
P34810	0.419247894	2.7356368934993e-4	0.012579587	CD68
P35237	0.364366825	0.00178499	0.040470389	SERPINB6
P35268	0.547657774	7.70101294652439e-7	3.1871192151544e-4	RPL22
P35555	0.38679214	8.6217669686024e-4	0.025749751	FBN1
P35908	-0.396634144	6.1618696909072e-4	0.02190299	KRT2
P36222	-0.42116864	2.5465169983854e-4	0.012093868	CHI3L1
P41567	0.478018139	2.48815918244705e-5	0.00335265	EIF1
P42677	0.368912966	0.001546534	0.037475821	RPS27
P42765	0.359948867	0.002047874	0.043146849	ACAA2
P43235	0.511184555	5.22931176198045e-6	0.001122172	CTSK
P46063	0.385241264	9.0819088753694e-4	0.026211118	RECQL
P46777	0.514097073	4.5238631082791e-6	0.001048451	RPL5
P46782	0.686903471	3.74072405703946e-11	2.16737551864866e-7	RPS5
P46783	0.39754602	5.9699080708118e-4	0.021484253	RPS10
P48553	-0.390136481	7.7006518149233e-4	0.024117609	TRAPPC10
P49458	0.434896746	1.5069478113411e-4	0.00881945	SRP9
P49591	0.456019165	6.42711481263146e-5	0.005642228	SARS1
P49821	0.374357113	0.00129896	0.033901674	NDUFV1
P50454	0.467773779	3.9022153594634e-5	0.004433223	SERPINH1
P50897	0.369018986	0.001541333	0.037475821	PPT1
P54920	-0.400844635	5.3200918308171e-4	0.020015982	NAPA
P55010	0.566678216	2.58382469011537e-7	1.871335031816e-4	EIF5
P55039	0.367598292	0.001612356	0.038286849	DRG2
P55058	-0.405543358	4.505392438288e-4	0.017631116	PLTP
P55769	0.419268195	2.7335723787382e-4	0.012579587	SNU13
P55957	-0.414866564	3.2161445130142e-4	0.013890635	BID
P56378	0.375263587	0.001261403	0.03322868	ATP5MJ
P59665	0.400641017	5.3582561814441e-4	0.020029507	DEFA1
P60174	0.356999688	0.002242182	0.045335135	TPI1
P60953	0.365983054	0.001696673	0.039512508	CDC42
P60981	0.529726113	2.03080282531095e-6	6.5369286499175e-4	DSTN
P61011	0.452594678	7.40755899048725e-5	0.005879369	SRP54
P61247	0.604336488	2.39905177643562e-8	2.31668433211133e-5	RPS3A
P61254	0.383995818	9.4674192511462e-4	0.027021787	RPL26
P61353	0.391076528	7.458340433707e-4	0.024017723	RPL27
P61586	0.373555368	0.001333015	0.034438983	RHOA
P61916	0.463245841	4.73942459140353e-5	0.004817584	NPC2
P62244	0.511276883	5.20545097303864e-6	0.001122172	RPS15A
P62249	0.450758643	7.98848986582186e-5	0.006254772	RPS16
P62263	0.360864425	0.001990704	0.042561393	RPS14
P62269	0.462161811	4.96317438264496e-5	0.00495804	RPS18
P62277	0.445027606	1.008373727901e-4	0.007150104	RPS13
P62280	0.423685398	2.3168544573427e-4	0.011572289	RPS11
P62304	0.400114407	5.4581189799718e-4	0.020272014	SNRPE
P62424	0.392073509	7.2089377748615e-4	0.023732151	RPL7A
P62701	0.474664344	2.88766501656883e-5	0.003718029	RPS4X
P62736	0.417700015	2.8973168014545e-4	0.012878376	ACTA2
P62829	0.466586395	4.10735972939569e-5	0.004490197	RPL23
P62834	0.404126463	4.7381826735639e-4	0.01830202	RAP1A
P62841	0.483284822	1.96313228944398e-5	0.00291651	RPS15
P62857	0.399587315	5.5597682785647e-4	0.020458923	RPS28
P62888	0.562501935	3.30328425513978e-7	2.1265809971422e-4	RPL30
P62906	0.364042533	0.001803201	0.040470389	RPL10A
P63244	0.591302808	5.65235484349964e-8	4.67853485189099e-5	RACK1
P63272	-0.355018994	0.002381793	0.047291987	SUPT4H1
P67936	0.376535282	0.001210367	0.032494799	TPM4
P78324	-0.356949448	0.002245631	0.045335135	SIRPA
P78556	0.355807962	0.002325275	0.046457401	CCL20
P81605	-0.390601386	7.5799362850039e-4	0.024017723	DCD
P84090	0.353480557	0.002495548	0.048358545	ERH
P98082	0.436743299	1.4018563063752e-4	0.008373562	DAB2
P98179	0.373095983	0.001352889	0.034531449	RBM3
P99999	0.55809071	4.26631193367303e-7	2.4071321173353e-4	CYCS
Q00341	0.516841449	3.94161460904278e-6	9.5157146019974e-4	HDLBP
Q01469	0.394396707	6.6569058839892e-4	0.022555621	FABP5
Q01995	0.391143674	7.4413003350853e-4	0.024017723	TAGLN
Q02218	0.417779057	2.8888531035484e-4	0.012878376	OGDH
Q02318	0.494162804	1.18827555224911e-5	0.002151521	CYP27A1
Q02543	0.386293681	8.7672996736549e-4	0.025917211	RPL18A
Q02878	0.488576774	1.54101720147362e-5	0.00241315	RPL6
Q04917	-0.456710514	6.24436638858846e-5	0.005613873	YWHAH
Q05823	-0.388911062	8.0272488892927e-4	0.024739298	RNASEL
Q08188	-0.415647146	3.1252507077945e-4	0.013717957	TGM3
Q12797	0.39948825	5.5790642733144e-4	0.020458923	ASPH
Q13075	-0.393325928	6.9063806679556e-4	0.02290557	NAIP
Q13283	0.363977676	0.001806863	0.040470389	G3BP1
Q13347	0.365995149	0.001696027	0.039512508	EIF3I
Q13740	0.443400241	1.0765132271152e-4	0.007150104	ALCAM
Q13885	0.397292486	6.0227264388562e-4	0.021540541	TUBB2A
Q14195	0.469469771	3.62564739135963e-5	0.004257005	DPYSL3
Q14254	-0.380948215	0.001047405	0.029036662	FLOT2
Q14320	-0.354619089	0.002410907	0.047388926	FAM50A
Q14739	-0.408662337	4.0292944137738e-4	0.016212314	LBR
Q14919	0.354884701	0.002391535	0.047291987	DRAP1
Q15185	0.556894185	4.5699781309439e-7	2.4071321173353e-4	PTGES3
Q15233	0.352532574	0.002568041	0.049529147	NONO
Q15293	0.398759723	5.7228517638657e-4	0.020854216	RCN1
Q15365	0.463674698	4.6535167304469e-5	0.004814728	PCBP1
Q15661	0.552412173	5.89848002627287e-7	2.6289071747865e-4	TPSAB1
Q15813	-0.360687482	0.00200164	0.042637869	TBCE
Q16555	0.362487422	0.001892869	0.041692887	DPYSL2
Q16762	0.358832552	0.002119571	0.043717927	TST
Q16799	-0.376508949	0.001211404	0.032494799	RTN1
Q16851	-0.356486548	0.002277629	0.045821468	UGP2
Q16853	0.40791345	4.1392154831275e-4	0.016426448	AOC3
Q2VPB7	-0.35621084	0.002296881	0.046048892	AP5B1
Q32P28	0.454563305	6.82825031483873e-5	0.005690904	P3H1
Q3B8N2	-0.424464999	2.2496679421442e-4	0.011348804	LGALS9B
Q49A26	0.364957424	0.001752249	0.040128585	GLYR1
Q4G0P3	-0.459330688	5.59453864567258e-5	0.005402459	HYDIN
Q5JSH3	0.361988452	0.001922477	0.041875308	WDR44
Q5VW32	-0.383199695	9.7215527084758e-4	0.027476428	BROX
Q5VYY1	-0.424431426	2.2525240446709e-4	0.011348804	ANKRD22
Q5XKP0	0.380680445	0.001056696	0.029154749	MICOS13
Q6ZUJ8	-0.385145708	9.1109752171802e-4	0.026211118	PIK3AP1
Q6ZXV5	-0.353642496	0.002483349	0.048358545	TMTC3
Q7L9L4	-0.491292146	1.35887075525672e-5	0.002385848	MOB1B
Q7Z434	0.354481824	0.002420974	0.047388926	MAVS
Q86VB7	0.438123493	1.3277613491164e-4	0.008097947	CD163
Q8IX04	-0.414257323	3.2887610087553e-4	0.013890635	UEVLD
Q8IXM6	-0.366148484	0.001687858	0.039512508	NRM
Q8N392	0.37869757	0.001127855	0.030719931	ARHGAP18
Q8NB37	0.390623291	7.5742910909034e-4	0.024017723	GATD1
Q8NBM8	-0.390959022	7.4882458983787e-4	0.024017723	PCYOX1L
Q8NBS9	0.484124164	1.8896835972802e-5	0.00288127	TXNDC5
Q8WU39	0.519368141	3.4683475862898e-6	8.7372199630274e-4	MZB1
Q8WVD5	-0.359814574	0.002056383	0.043169137	RNF141
Q8WVM7	-0.363815152	0.001816069	0.040470389	STAG1
Q8WY22	-0.4264626	2.0855923114699e-4	0.011024726	BRI3BP
Q92499	0.395435956	6.4226404712453e-4	0.022283101	DDX1
Q92616	0.385056609	9.1381530824722e-4	0.026211118	GCN1
Q92688	0.426323489	2.0966522123812e-4	0.011024726	ANP32B
Q92896	0.423145956	2.3644164354992e-4	0.011708914	GLG1
Q92954	-0.369341027	0.001525631	0.037455525	PRG4
Q96A72	0.367376983	0.001623681	0.0383984	MAGOHB
Q96AA3	-0.365829539	0.001704889	0.039512508	RFT1
Q96AE4	0.472911017	3.11951306638102e-5	0.003765512	FUBP1
Q96AG4	0.553424006	5.57008716216032e-7	2.6289071747865e-4	LRRC59
Q96AY3	0.388424251	8.1604445878989e-4	0.025016728	FKBP10
Q96C36	-0.3678775	0.00159817	0.038263617	PYCR2
Q96FW1	-0.414831553	3.2202774533261e-4	0.013890635	OTUB1
Q96LW7	-0.381759986	0.001019686	0.028541369	CARD19
Q96S06	-0.394798062	6.5655278181592e-4	0.022509271	LMF1
Q96S97	-0.446722175	9.4166890292645e-5	0.006906367	MYADM
Q99538	0.360289974	0.002026404	0.04285032	LGMN
Q99653	-0.508108303	6.08543172960792e-6	0.00125925	CHP1
Q99735	-0.432492602	1.6546436240515e-4	0.009307772	MGST2
Q99798	0.469167087	3.67363253002269e-5	0.004257005	ACO2
Q9BQE3	0.45498144	6.71073231970505e-5	0.005690904	TUBA1C
Q9BRX8	0.3596551	0.002066528	0.043225495	PRXL2A
Q9BSW2	-0.390455425	7.6176494814084e-4	0.024017723	CRACR2A
Q9BZQ8	-0.368664257	0.001558798	0.037475821	NIBAN1
Q9BZV1	0.402810335	4.964192633609e-4	0.018922718	UBXN6
Q9H1C7	-0.458239562	5.85713657131045e-5	0.005473589	CYSTM1
Q9H4G4	-0.394891927	6.5443222685935e-4	0.022509271	GLIPR2
Q9H6Z9	-0.373764323	0.001324062	0.034401873	EGLN3
Q9HDC9	-0.45405503	6.97366549774005e-5	0.005690904	APMAP
Q9NPR2	-0.422601691	2.4133100639013e-4	0.011750184	SEMA4B
Q9NQS5	-0.361174297	0.001971681	0.042310821	GPR84
Q9NR12	0.373436983	0.001338111	0.034438983	PDLIM7
Q9NR46	-0.426815118	2.0578052981443e-4	0.011024726	SH3GLB2
Q9NSD9	0.387247292	8.4907953094974e-4	0.025489983	FARSB
Q9NZ43	-0.368745099	0.001554802	0.037475821	USE1
Q9NZN4	0.405365291	4.5340633208811e-4	0.017631116	EHD2
Q9P0J7	-0.385150872	9.1094021783543e-4	0.026211118	KCMF1
Q9P0S9	0.369666173	0.001509923	0.037227639	TMEM14C
Q9P2J5	0.364302732	0.001788576	0.040470389	LARS1
Q9UBG0	0.434587296	1.5252528786981e-4	0.008837315	MRC2
Q9UHQ9	0.433613676	1.5841893482689e-4	0.009087914	CYB5R1
Q9UHV9	0.358421277	0.002146548	0.043898525	PFDN2
Q9UHX1	0.367625702	0.001610958	0.038286849	PUF60
Q9UI09	0.35822823	0.002159316	0.043898525	NDUFA12
Q9ULL5	0.520345809	3.29995376819883e-6	8.6908782422472e-4	PRR12
Q9ULV4	0.382881977	9.8246856813951e-4	0.027633121	CORO1C
Q9UNM6	-0.417565723	2.9117487274722e-4	0.012878376	PSMD13
Q9Y285	0.420184426	2.6418725409734e-4	0.012344363	FARSA
Q9Y2Q0	-0.445431415	9.92093840770157e-5	0.007150104	ATP8A1
Q9Y2R2	-0.380987805	0.001046037	0.029036662	PTPN22
Q9Y2T2	0.444251687	1.0403497063227e-4	0.007150104	AP3M1
Q9Y305	0.373316346	0.001343322	0.034438983	ACOT9
Q9Y336	-0.409071722	3.9703387486027e-4	0.016086813	SIGLEC9
Q9Y394	-0.43496864	1.5027240765821e-4	0.00881945	DHRS7
Q9Y4Z0	0.43952623	1.2561679393484e-4	0.007742805	LSM4
Q9Y5X1	0.386555791	8.6904973336962e-4	0.025821919	SNX9
Q9Y617	-0.410649659	3.7503985017395e-4	0.015411212	PSAT1
Q9Y6K5	0.358312164	0.002153757	0.043898525	OAS3
