# Supplementary material for: Proteomic profile at the time of surgery correlates with disease stage and surgical outcome in periprosthetic joint infection
Source: mBio. 2025 Aug 28;16(10):e01700-25. doi: 10.1128/mbio.01700-25 (PMC12505968; doi:10.1128/mbio.01700-25)
Supplement: Table S4 — sPLS-DA-identified LC-MS/MS proteins that differentiate short from long symptom duration groups. [file mbio.01700-25-s0008.csv]

S4. sPLS-DA identified LC-MS/MS proteins that differentiate short from long symptom duration groups
Protein	sPLS-DA Weight	Gene
O00159	-0.014017487	MYO1C
O43491	-0.294262972	EPB41L2
O75369	-0.170973028	FLNB
O95470	-0.131762096	SGPL1
P02786	-0.084148723	TFRC
P04216	-0.091206109	THY1
P07951	-0.167972752	TPM2
P09486	-0.084924729	SPARC
P09493	-0.114709382	TPM1
P12277	-0.191390392	CKB
P13686	-0.075859508	ACP5
P13861	-0.006589483	PRKAR2A
P16671	-0.030049165	CD36
P20962	-0.289399835	PTMS
P21964	-0.076275381	COMT
P25398	-0.079501405	RPS12
P30050	-0.107833581	RPL12
P30084	-0.172067934	ECHS1
P32969	-0.014647794	RPL9
P43235	-0.039797799	CTSK
P46777	-0.046995536	RPL5
P46782	-0.272396115	RPS5
P46783	-0.003507145	RPS10
P61247	-0.209480497	RPS3A
P62269	-0.013784775	RPS18
P63220	-0.150823518	RPS21
P98082	-0.038185381	DAB2
P99999	-0.139664286	CYCS
Q00341	-0.294743934	HDLBP
Q01469	-0.002742552	FABP5
Q02318	-0.232849541	CYP27A1
Q14195	-0.153003889	DPYSL3
Q15661	-0.331165515	TPSAB1
Q32P28	-0.027773412	P3H1
Q8WU39	-0.166715345	MZB1
Q96AG4	-0.359071397	LRRC59
Q9NVA2	-0.007687174	SEPTIN11
Q9NZN4	-0.116223718	EHD2
Q9UHQ9	-0.066171511	CYB5R1
Q9ULL5	-0.080931509	PRR12
