# Supplementary material for: Proteomic profile at the time of surgery correlates with disease stage and surgical outcome in periprosthetic joint infection
Source: mBio. 2025 Aug 28;16(10):e01700-25. doi: 10.1128/mbio.01700-25 (PMC12505968; doi:10.1128/mbio.01700-25)
Supplement: Table S5 — sPLS-DA-identified PEA proteins that differentiate short from long symptom duration groups. [file mbio.01700-25-s0009.csv]

S5. sPLS-DA identified PEA proteins that differentiate short from long symptom duration groups
Protein	sPLS-DA Weight	Assay
O00451	-0.044909835	GFRA2
O14530	-0.072065984	TXNDC9
O14933	0.013920202	UBE2L6
O60635	-0.069177715	TSPAN1
O75462	-0.005709738	CRLF1
O75718	-0.073094025	CRTAP
O75830	-0.299078587	SERPINI2
O76038	-0.095509701	SCGN
O96013	-0.017398467	PAK4
P09529	-0.024880488	INHBB
P15509	-0.361083794	CSF2RA
P16671	-6.26E-04	CD36
P20645	-0.061092498	M6PR
P24530	-0.057563069	EDNRB
P27540	-0.474359681	ARNT
P49366	0.185363608	DHPS
Q5VTT5	-0.166885527	MYOM3
Q6PGN9	-0.098672839	PSRC1
Q6UXL0	-1.16E-04	IL20RB
Q7LG56	0.339944049	RRM2B
Q8N2G4	-0.225771665	LYPD1
Q8TE77	-0.024166224	SSH3
Q96K21	0.106009481	ZFYVE19
Q96SB3	0.126435948	PPP1R9B
Q9BYF1	-0.063412157	ACE2
Q9H156	-0.196355271	SLITRK2
Q9NRA1	-0.04991632	PDGFC
Q9NSK7	-0.453535056	C19orf12
Q9NYJ8	0.02096039	TAB2
Q9Y478	-0.054837089	PRKAB1
