# Supplementary material for: Proteomic profile at the time of surgery correlates with disease stage and surgical outcome in periprosthetic joint infection
Source: mBio. 2025 Aug 28;16(10):e01700-25. doi: 10.1128/mbio.01700-25 (PMC12505968; doi:10.1128/mbio.01700-25)
Supplement: Table S6 — Significant PEA proteins that differentiate long-intermediate from short symptom duration groups. [file mbio.01700-25-s0010.csv]

S6. Significant PEA proteins that differentiate long-intermediate from short symptom duration groups
Protein	p_value	mean_diff	Adjusted_p_value	Assay
O75356	4.90E-06	1.906029858	1.80E-04	ENTPD5
O75718	3.01E-06	2.723081074	1.53E-04	CRTAP
